# Supplementary material for: Poly[[diaqua­(1,10-phenanthroline-κ2 N,N′)(μ3-4-sulfonato­benzene-1,2-di­car­boxyl­ato-κ4 O 1:O 2,O 2′:O 4)erbium(III)] dihydrate]
Source: Acta Crystallogr Sect E Struct Rep Online. 2012 Jan 31;68(Pt 2):m226. doi: 10.1107/S1600536812003467 (PMC3274939; doi:10.1107/S1600536812003467)
Supplement: Supplementary file 1 [file e-68-0m226-sup1.cif]

##############################################################################
#                                                                            #
# This CIF contains the data in a paper accepted for publication in          #
# Acta Crystallographica Section E. It conforms to the requirements of       #
# Notes for Authors for Acta Crystallographica Section E, and has been       #
# peer reviewed under the auspices of the IUCr Commission on Journals.       #
#                                                                            #
# Full details of the Crystallographic Information File format               #
# are given in the paper "The Crystallographic Information File (CIF):       #
# a New Standard Archive File for Crystallography" by S. R. Hall, F. H.      #
# Allen and I. D. Brown [Acta Cryst. (1991), A47, 655-685].                  #
#                                                                            #
# The current version of the core CIF dictionary is obtainable from          #
# ftp://ftp.iucr.org/pub/cif_core.dic.                                       #
#                                                                            #
# Software is freely available for graphical display of the structure(s)     #
# in this CIF. For information consult the CIF software page                 #
# http://www.iucr.org/resources/cif/software.                                #
#                                                                            #
# This file may be used for bona fide research purposes within the           #
# scientific community so long as proper attribution is given to the journal # 
# article from which it was obtained.                                        #
#                                                                            #
##############################################################################
data_global
_audit_creation_method     SHELXL-97
_journal_date_recd_electronic     2012-01-23
_journal_date_accepted     2012-01-26
_journal_name_full     'Acta Crystallographica, Section E'
_journal_year     2012
_journal_volume     68
_journal_issue      2
_journal_page_first     m226
_journal_page_last     m226
_journal_paper_category     QM
_journal_paper_doi     10.1107/S1600536812003467
_journal_coeditor_code     XU5455
_publ_contact_author
;
     Dr. Seik Weng Ng
     Department of Chemistry
     University of Malaya
     50603 Kuala Lumpur
     Malaysia
;
_publ_contact_author_email     seikweng@um.edu.my
_publ_contact_author_fax     '03 7967 4193'
_publ_contact_author_phone     '03 7967 6778'
_publ_section_title
;\
Poly[[diaqua(1,10-phenanthroline-\k^2^<i>N</i>,<i>N</i>')(\m~3~-4-\
sulfonatobenzene-1,2-dicarboxylato-\k^4^<i>O</i>^1^:<i>O</i>^2^,\
<i>O</i>^2'^:<i>O</i>^4^)erbium(III)] dihydrate]
;
loop_
    _publ_author_name
    _publ_author_address
    'Zhang, Kou-Lin'
;
College of Chemistry and Chemical Engineering
Yangzhou University
Yangzhou 225002
People's Republic of China
;
    'Lin, Jian-Guo'
;
College of Chemistry and Chemical Engineering
Yangzhou University
Yangzhou 225002
People's Republic of China
;
    'Ng, Seik Weng'
;
     Department of Chemistry
     University of Malaya
     50603 Kuala Lumpur
     Malaysia
     and
     Chemistry Department
     King Abdulaziz University
     PO Box 80203 Jeddah
     Saudi Arabia
;
data_I
_audit_creation_method     SHELXL-97
_chemical_name_systematic
;
Poly[[diaqua(1,10-phenanthroline-\k^2^<i>N</i>,<i>N</i>')(\m~3~-4-
sulfonatobenzene-1,2-dicarboxylato-
\k^4^<i>O</i>^1^:<i>O</i>^2^,<i>O</i>^2'^:<i>O</i>^4^)erbium(III)] dihydrate]
;
_chemical_name_common     ?
_chemical_formula_moiety     'C20 H15 Er N2 O9 S, 2(H2 O)'
_chemical_formula_sum     'C20 H19 Er N2 O11 S'
_chemical_formula_iupac     '[Er (C8 H3 O7 S) (C12 H8 N2) (H2 O)2], 2H2 O'
_chemical_formula_weight     662.69
_chemical_melting_point     ?
_symmetry_cell_setting     monoclinic
_symmetry_space_group_name_H-M     'P 21/n'
_symmetry_space_group_name_Hall     '-P 2yn'
loop_
    _symmetry_equiv_pos_as_xyz
    'x, y, z'
    '-x+1/2, y+1/2, -z+1/2'
    '-x, -y, -z'
    'x-1/2, -y-1/2, z-1/2'
_cell_length_a     14.39240(10)
_cell_length_b     9.6206(2)
_cell_length_c     17.4245(3)
_cell_angle_alpha     90.00
_cell_angle_beta     105.8400(10)
_cell_angle_gamma     90.00
_cell_volume     2321.04(6)
_cell_formula_units_Z     4
_cell_measurement_reflns_used     5782
_cell_measurement_theta_min     1.63
_cell_measurement_theta_max     25.01
_cell_measurement_temperature     293(2)
_exptl_crystal_description     block
_exptl_crystal_colour     pink
_exptl_crystal_size_max     0.50
_exptl_crystal_size_mid     0.20
_exptl_crystal_size_min     0.20
_exptl_crystal_density_diffrn     1.896
_exptl_crystal_density_meas     ?
_exptl_crystal_density_method     'not measured'
_exptl_crystal_F_000     1300
_exptl_absorpt_coefficient_mu     3.769
_exptl_absorpt_correction_type     multi-scan
_exptl_absorpt_process_details     '(SADABS; Sheldrick, 1996)'
_exptl_absorpt_correction_T_min     0.500
_exptl_absorpt_correction_T_max     1.000
_diffrn_ambient_temperature     293(2)
_diffrn_radiation_type     MoK\a
_diffrn_radiation_wavelength     0.71073
_diffrn_radiation_source     'fine-focus sealed tube'
_diffrn_radiation_monochromator     graphite
_diffrn_measurement_device_type     'Bruker SMART APEX'
_diffrn_measurement_method     '\w scans'
_diffrn_detector_area_resol_mean     ?
_diffrn_reflns_number     7081
_diffrn_reflns_av_R_equivalents     0.0226
_diffrn_reflns_av_sigmaI/netI     0.0278
_diffrn_reflns_theta_min     1.63
_diffrn_reflns_theta_max     25.01
_diffrn_reflns_theta_full     25.01
_diffrn_measured_fraction_theta_max     0.980
_diffrn_measured_fraction_theta_full     0.980
_diffrn_reflns_limit_h_min     -17
_diffrn_reflns_limit_h_max     14
_diffrn_reflns_limit_k_min     -10
_diffrn_reflns_limit_k_max     11
_diffrn_reflns_limit_l_min     -18
_diffrn_reflns_limit_l_max     20
_diffrn_standards_number     0
_diffrn_standards_interval_count     0
_diffrn_standards_interval_time     0
_diffrn_standards_decay_%     0
_reflns_number_total     4014
_reflns_number_gt     3799
_reflns_threshold_expression     I>2\s(I)
_refine_ls_structure_factor_coef     Fsqd
_refine_ls_matrix_type     full
_refine_ls_R_factor_all     0.0401
_refine_ls_R_factor_gt     0.0370
_refine_ls_wR_factor_gt     0.0919
_refine_ls_wR_factor_ref     0.0948
_refine_ls_goodness_of_fit_ref     1.093
_refine_ls_restrained_S_all     1.092
_refine_ls_number_reflns     4014
_refine_ls_number_parameters     353
_refine_ls_number_restraints     33
_refine_ls_hydrogen_treatment     mixed
_refine_ls_weighting_scheme     calc
_refine_ls_weighting_details
        'calc w=1/[\s^2^(Fo^2^)+(0.0395P)^2^+16.6860P] where P=(Fo^2^+2Fc^2^)/3'
_atom_sites_solution_hydrogens     geom
_atom_sites_solution_primary     direct
_atom_sites_solution_secondary     difmap
_refine_ls_shift/su_max     0.001
_refine_ls_shift/su_mean     0.001
_refine_diff_density_max     0.965
_refine_diff_density_min     -1.214
_refine_ls_extinction_method     none
_refine_ls_extinction_coef     ?
loop_
    _atom_type_symbol
    _atom_type_description
    _atom_type_scat_dispersion_real
    _atom_type_scat_dispersion_imag
    _atom_type_scat_source
    'C' 'C' 0.0033 0.0016
                         'International Tables Vol C Tables 4.2.6.8 and 6.1.1.4'
    'H' 'H' 0.0000 0.0000
                         'International Tables Vol C Tables 4.2.6.8 and 6.1.1.4'
    'N' 'N' 0.0061 0.0033
                         'International Tables Vol C Tables 4.2.6.8 and 6.1.1.4'
    'O' 'O' 0.0106 0.0060
                         'International Tables Vol C Tables 4.2.6.8 and 6.1.1.4'
    'S' 'S' 0.1246 0.1234
                         'International Tables Vol C Tables 4.2.6.8 and 6.1.1.4'
    'Er' 'Er' -0.2586 4.9576
                         'International Tables Vol C Tables 4.2.6.8 and 6.1.1.4'
_computing_data_collection     'APEX2 (Bruker, 2005)'
_computing_cell_refinement     'SAINT (Bruker, 2005)'
_computing_data_reduction     'SAINT (Bruker, 2005)'
_computing_structure_solution     'SHELXS97 (Sheldrick, 2008)'
_computing_structure_refinement     'SHELXL97 (Sheldrick, 2008)'
_computing_molecular_graphics     'X-SEED (Barbour, 2001)'
_computing_publication_material     'publCIF (Westrip, 2010)'
loop_
    _atom_site_type_symbol
    _atom_site_label
    _atom_site_fract_x
    _atom_site_fract_y
    _atom_site_fract_z
    _atom_site_U_iso_or_equiv
    _atom_site_adp_type
    _atom_site_calc_flag
    _atom_site_refinement_flags
    _atom_site_occupancy
    _atom_site_symmetry_multiplicity
    _atom_site_disorder_assembly
    _atom_site_disorder_group
    Er Er1 0.605750(18) 0.47360(3) 0.260342(15) 0.02117(11) Uani d . 1 1 . .
    S S1 0.36918(11) 0.32578(18) 0.16175(9) 0.0306(3) Uani d . 1 1 . .
    O O1 0.4701(3) 0.3319(5) 0.2100(3) 0.0306(10) Uani d . 1 1 . .
    O O2 0.3281(4) 0.4647(6) 0.1432(3) 0.0458(13) Uani d . 1 1 . .
    O O3 0.3114(4) 0.2373(7) 0.1977(3) 0.0556(15) Uani d . 1 1 . .
    O O4 0.4072(4) 0.4853(5) -0.1229(3) 0.0418(13) Uani d . 1 1 . .
    O O5 0.3523(3) 0.3144(4) -0.2054(2) 0.0281(9) Uani d . 1 1 . .
    O O6 0.2667(3) 0.0313(4) -0.1963(3) 0.0316(10) Uani d . 1 1 . .
    O O7 0.4246(3) -0.0030(5) -0.1691(3) 0.0376(11) Uani d . 1 1 . .
    O O1w 0.6548(3) 0.2506(5) 0.2388(3) 0.0363(11) Uani d D 1 1 . .
    H H11 0.7135(16) 0.234(7) 0.260(4) 0.054 Uiso d D 1 1 . .
    H H12 0.628(4) 0.181(5) 0.213(4) 0.054 Uiso d D 1 1 . .
    O O2w 0.4707(4) 0.6125(5) 0.2474(3) 0.0421(12) Uani d D 1 1 . .
    H H21 0.421(4) 0.582(7) 0.215(4) 0.063 Uiso d D 1 1 . .
    H H22 0.471(5) 0.6997(12) 0.245(5) 0.063 Uiso d D 1 1 . .
    O O3w 0.4830(11) 0.8838(11) 0.2752(10) 0.067(4) Uani d PDU 0.65(3) 1 A 1
    H H31 0.491(5) 0.915(11) 0.2327(18) 0.100 Uiso d PD 0.65(3) 1 A 1
    H H32 0.524(9) 0.918(16) 0.314(2) 0.100 Uiso d PD 0.65(3) 1 A 1
    O O3w' 0.4387(18) 0.872(2) 0.2221(18) 0.062(7) Uani d PDU 0.35(3) 1 A 2
    H H33 0.491(5) 0.915(11) 0.2327(18) 0.093 Uiso d PD 0.35(3) 1 A 2
    H H34 0.421(13) 0.86(3) 0.173(4) 0.093 Uiso d PD 0.35(3) 1 A 2
    O O4w 0.3479(5) 1.0333(8) 0.3134(5) 0.077(2) Uani d DU 1 1 . .
    H H41 0.293(4) 1.015(11) 0.320(8) 0.116 Uiso d D 1 1 . .
    H H42 0.362(8) 0.972(9) 0.284(7) 0.116 Uiso d D 1 1 . .
    N N1 0.5895(4) 0.3629(6) 0.3847(3) 0.0305(12) Uani d . 1 1 . .
    N N2 0.6445(4) 0.6325(6) 0.3796(3) 0.0333(12) Uani d . 1 1 . .
    C C1 0.5629(6) 0.2322(8) 0.3879(4) 0.0421(17) Uani d . 1 1 . .
    H H1 0.5473 0.1810 0.3408 0.051 Uiso calc R 1 1 . .
    C C2 0.5567(7) 0.1661(9) 0.4578(5) 0.056(2) Uani d . 1 1 . .
    H H2 0.5377 0.0735 0.4568 0.067 Uiso calc R 1 1 . .
    C C3 0.5786(6) 0.2385(10) 0.5265(5) 0.053(2) Uani d . 1 1 . .
    H H3 0.5750 0.1959 0.5735 0.064 Uiso calc R 1 1 . .
    C C4 0.6070(5) 0.3794(9) 0.5274(4) 0.0421(18) Uani d . 1 1 . .
    C C5 0.6311(6) 0.4650(10) 0.5974(4) 0.052(2) Uani d . 1 1 . .
    H H5 0.6265 0.4279 0.6456 0.063 Uiso calc R 1 1 . .
    C C6 0.6601(6) 0.5979(10) 0.5955(4) 0.051(2) Uani d . 1 1 . .
    H H6 0.6758 0.6503 0.6421 0.061 Uiso calc R 1 1 . .
    C C7 0.6671(5) 0.6591(9) 0.5224(4) 0.0440(19) Uani d . 1 1 . .
    C C8 0.6992(6) 0.7949(10) 0.5171(5) 0.059(2) Uani d . 1 1 . .
    H H8 0.7183 0.8497 0.5627 0.070 Uiso calc R 1 1 . .
    C C9 0.7025(7) 0.8470(9) 0.4456(5) 0.061(2) Uani d . 1 1 . .
    H H9 0.7233 0.9376 0.4418 0.073 Uiso calc R 1 1 . .
    C C10 0.6744(6) 0.7634(8) 0.3780(5) 0.0468(19) Uani d . 1 1 . .
    H H10 0.6766 0.8008 0.3293 0.056 Uiso calc R 1 1 . .
    C C11 0.6411(5) 0.5800(8) 0.4513(4) 0.0315(14) Uani d . 1 1 . .
    C C12 0.6118(4) 0.4375(7) 0.4544(4) 0.0310(14) Uani d . 1 1 . .
    C C13 0.3714(4) 0.2483(7) 0.0701(3) 0.0275(13) Uani d . 1 1 . .
    C C14 0.3788(4) 0.3306(7) 0.0066(4) 0.0288(13) Uani d . 1 1 . .
    H H14 0.3870 0.4262 0.0132 0.035 Uiso calc R 1 1 . .
    C C15 0.3741(4) 0.2703(6) -0.0666(3) 0.0247(12) Uani d . 1 1 . .
    C C16 0.3647(4) 0.1252(6) -0.0760(3) 0.0238(12) Uani d . 1 1 . .
    C C17 0.3641(5) 0.0436(6) -0.0099(4) 0.0300(14) Uani d . 1 1 . .
    H H17 0.3625 -0.0528 -0.0144 0.036 Uiso calc R 1 1 . .
    C C18 0.3657(5) 0.1048(7) 0.0627(4) 0.0327(15) Uani d . 1 1 . .
    H H18 0.3630 0.0500 0.1060 0.039 Uiso calc R 1 1 . .
    C C19 0.3780(4) 0.3614(7) -0.1350(3) 0.0263(13) Uani d . 1 1 . .
    C C20 0.3527(4) 0.0479(6) -0.1535(4) 0.0266(13) Uani d . 1 1 . .
loop_
    _atom_site_aniso_label
    _atom_site_aniso_U_11
    _atom_site_aniso_U_22
    _atom_site_aniso_U_33
    _atom_site_aniso_U_12
    _atom_site_aniso_U_13
    _atom_site_aniso_U_23
    Er1 0.02381(16) 0.01893(16) 0.02072(16) -0.00118(10) 0.00599(11)
                                                                    -0.00058(10)
    S1 0.0253(8) 0.0428(9) 0.0233(7) -0.0038(7) 0.0058(6) -0.0019(7)
    O1 0.024(2) 0.029(2) 0.032(2) -0.0041(18) -0.0026(18) -0.0005(19)
    O2 0.042(3) 0.053(3) 0.037(3) 0.015(2) 0.001(2) -0.006(2)
    O3 0.054(3) 0.080(4) 0.039(3) -0.030(3) 0.023(3) -0.009(3)
    O4 0.076(4) 0.023(2) 0.026(2) -0.013(2) 0.013(2) 0.0003(19)
    O5 0.033(2) 0.022(2) 0.027(2) -0.0055(18) 0.0060(18) 0.0010(17)
    O6 0.027(2) 0.027(2) 0.037(2) -0.0018(18) 0.0021(19) -0.0045(19)
    O7 0.027(2) 0.036(3) 0.048(3) 0.003(2) 0.007(2) -0.012(2)
    O1w 0.030(2) 0.020(2) 0.057(3) 0.0006(19) 0.008(2) -0.014(2)
    O2w 0.036(3) 0.027(3) 0.063(3) 0.004(2) 0.014(2) -0.002(2)
    O3w 0.082(7) 0.046(5) 0.081(8) 0.004(5) 0.040(6) 0.004(5)
    O3w' 0.058(10) 0.059(9) 0.075(11) 0.009(7) 0.029(8) 0.004(8)
    O4w 0.067(4) 0.084(5) 0.093(5) 0.010(4) 0.044(4) 0.009(4)
    N1 0.033(3) 0.033(3) 0.026(3) -0.003(2) 0.008(2) 0.003(2)
    N2 0.038(3) 0.035(3) 0.030(3) -0.008(2) 0.014(2) -0.008(2)
    C1 0.056(5) 0.032(4) 0.040(4) -0.005(3) 0.017(3) 0.010(3)
    C2 0.069(6) 0.049(5) 0.055(5) -0.006(4) 0.025(4) 0.022(4)
    C3 0.055(5) 0.069(6) 0.040(4) 0.004(4) 0.022(4) 0.023(4)
    C4 0.036(4) 0.065(5) 0.024(3) 0.005(3) 0.008(3) 0.008(3)
    C5 0.050(5) 0.091(7) 0.018(3) 0.020(5) 0.013(3) 0.007(4)
    C6 0.051(5) 0.070(6) 0.032(4) 0.014(4) 0.011(3) -0.011(4)
    C7 0.031(4) 0.065(5) 0.035(4) 0.003(3) 0.008(3) -0.016(4)
    C8 0.058(5) 0.069(6) 0.047(5) -0.012(4) 0.011(4) -0.030(4)
    C9 0.078(6) 0.046(5) 0.062(6) -0.019(4) 0.026(5) -0.025(4)
    C10 0.062(5) 0.033(4) 0.052(5) -0.009(4) 0.025(4) -0.012(3)
    C11 0.029(3) 0.042(4) 0.024(3) -0.002(3) 0.008(3) -0.007(3)
    C12 0.028(3) 0.045(4) 0.021(3) 0.004(3) 0.008(3) 0.001(3)
    C13 0.024(3) 0.035(3) 0.022(3) -0.001(3) 0.003(2) -0.001(3)
    C14 0.029(3) 0.027(3) 0.031(3) -0.002(3) 0.009(3) 0.000(3)
    C15 0.025(3) 0.026(3) 0.019(3) 0.001(2) 0.001(2) -0.001(2)
    C16 0.020(3) 0.025(3) 0.023(3) 0.003(2) 0.001(2) 0.002(2)
    C17 0.036(3) 0.022(3) 0.028(3) 0.001(3) 0.001(3) 0.000(2)
    C18 0.032(3) 0.037(4) 0.025(3) -0.003(3) 0.000(3) 0.009(3)
    C19 0.029(3) 0.029(3) 0.019(3) 0.000(3) 0.005(2) -0.004(2)
    C20 0.023(3) 0.024(3) 0.033(3) -0.002(2) 0.008(3) 0.002(3)
loop_
    _geom_bond_atom_site_label_1
    _geom_bond_atom_site_label_2
    _geom_bond_site_symmetry_2
    _geom_bond_distance
    _geom_bond_publ_flag
    Er1 O6 4_666 2.233(4) ?
    Er1 O2w . 2.319(5) ?
    Er1 O1w . 2.321(4) ?
    Er1 O1 . 2.346(4) ?
    Er1 O4 3_665 2.384(5) ?
    Er1 O5 3_665 2.399(4) ?
    Er1 N1 . 2.483(5) ?
    Er1 N2 . 2.516(5) ?
    S1 O3 . 1.447(5) ?
    S1 O2 . 1.462(5) ?
    S1 O1 . 1.468(4) ?
    S1 C13 . 1.771(6) ?
    O4 C19 . 1.263(8) ?
    O4 Er1 3_665 2.384(5) ?
    O5 C19 . 1.264(7) ?
    O5 Er1 3_665 2.399(4) ?
    O6 C20 . 1.268(8) ?
    O6 Er1 4_565 2.233(4) ?
    O7 C20 . 1.240(8) ?
    O1w H11 . 0.840(10)
                      ?
    O1w H12 . 0.840(10)
                      ?
    O2w H21 . 0.840(10)
                      ?
    O2w H22 . 0.840(10)
                      ?
    O3w H31 . 0.840(10)
                      ?
    O3w H32 . 0.840(10)
                      ?
    O3w H33 . 0.840(10)
                      ?
    O3w' H31 . 0.840(10)
                       ?
    O3w' H33 . 0.840(10)
                       ?
    O3w' H34 . 0.840(10)
                       ?
    O4w H41 . 0.840(10)
                      ?
    O4w H42 . 0.840(10)
                      ?
    N1 C1 . 1.320(9) ?
    N1 C12 . 1.371(8) ?
    N2 C10 . 1.334(9) ?
    N2 C11 . 1.362(8) ?
    C1 C2 . 1.399(10) ?
    C1 H1 . 0.9300 ?
    C2 C3 . 1.346(12) ?
    C2 H2 . 0.9300 ?
    C3 C4 . 1.414(12) ?
    C3 H3 . 0.9300 ?
    C4 C12 . 1.409(9) ?
    C4 C5 . 1.434(11) ?
    C5 C6 . 1.348(13) ?
    C5 H5 . 0.9300 ?
    C6 C7 . 1.430(11) ?
    C6 H6 . 0.9300 ?
    C7 C8 . 1.398(13) ?
    C7 C11 . 1.415(9) ?
    C8 C9 . 1.356(13) ?
    C8 H8 . 0.9300 ?
    C9 C10 . 1.392(11) ?
    C9 H9 . 0.9300 ?
    C10 H10 . 0.9300 ?
    C11 C12 . 1.439(10) ?
    C13 C18 . 1.386(9) ?
    C13 C14 . 1.388(9) ?
    C14 C15 . 1.385(8) ?
    C14 H14 . 0.9300 ?
    C15 C16 . 1.408(9) ?
    C15 C19 . 1.494(8) ?
    C16 C17 . 1.397(9) ?
    C16 C20 . 1.510(8) ?
    C17 C18 . 1.390(9) ?
    C17 H17 . 0.9300 ?
    C18 H18 . 0.9300 ?
loop_
    _geom_angle_atom_site_label_1
    _geom_angle_atom_site_label_2
    _geom_angle_atom_site_label_3
    _geom_angle_site_symmetry_1
    _geom_angle_site_symmetry_3
    _geom_angle
    _geom_angle_publ_flag
    O6 Er1 O2w 4_666 . 144.10(17) ?
    O6 Er1 O1w 4_666 . 72.66(16) ?
    O2w Er1 O1w . . 143.22(17) ?
    O6 Er1 O1 4_666 . 142.63(15) ?
    O2w Er1 O1 . . 73.08(17) ?
    O1w Er1 O1 . . 70.17(16) ?
    O6 Er1 O4 4_666 3_665 97.62(19) ?
    O2w Er1 O4 . 3_665 88.5(2) ?
    O1w Er1 O4 . 3_665 86.24(18) ?
    O1 Er1 O4 . 3_665 83.77(16) ?
    O6 Er1 O5 4_666 3_665 78.60(15) ?
    O2w Er1 O5 . 3_665 76.50(17) ?
    O1w Er1 O5 . 3_665 126.94(16) ?
    O1 Er1 O5 . 3_665 128.25(14) ?
    O4 Er1 O5 3_665 3_665 54.39(15) ?
    O6 Er1 N1 4_666 . 91.84(17) ?
    O2w Er1 N1 . . 93.20(19) ?
    O1w Er1 N1 . . 81.37(18) ?
    O1 Er1 N1 . . 79.05(16) ?
    O4 Er1 N1 3_665 . 161.43(17) ?
    O5 Er1 N1 3_665 . 143.79(16) ?
    O6 Er1 N2 4_666 . 75.99(17) ?
    O2w Er1 N2 . . 73.81(19) ?
    O1w Er1 N2 . . 133.36(19) ?
    O1 Er1 N2 . . 129.52(16) ?
    O4 Er1 N2 3_665 . 131.89(17) ?
    O5 Er1 N2 3_665 . 77.84(16) ?
    N1 Er1 N2 . . 65.95(18) ?
    O3 S1 O2 . . 112.9(4) ?
    O3 S1 O1 . . 111.8(3) ?
    O2 S1 O1 . . 111.6(3) ?
    O3 S1 C13 . . 107.3(3) ?
    O2 S1 C13 . . 106.9(3) ?
    O1 S1 C13 . . 105.9(3) ?
    S1 O1 Er1 . . 146.1(3) ?
    C19 O4 Er1 . 3_665 93.2(4) ?
    C19 O5 Er1 . 3_665 92.5(4) ?
    C20 O6 Er1 . 4_565 163.2(4) ?
    Er1 O1w H11 . . 115(4) ?
    Er1 O1w H12 . . 136(4) ?
    H11 O1w H12 . . 110(2) ?
    Er1 O2w H21 . . 114(6) ?
    Er1 O2w H22 . . 125(6) ?
    H21 O2w H22 . . 109(2) ?
    H31 O3w H32 . . 110(2) ?
    H32 O3w H33 . . 110(2) ?
    H31 O3w' H34 . . 109(2) ?
    H33 O3w' H34 . . 109(2) ?
    H41 O4w H42 . . 109(2) ?
    C1 N1 C12 . . 117.6(6) ?
    C1 N1 Er1 . . 122.9(5) ?
    C12 N1 Er1 . . 119.5(4) ?
    C10 N2 C11 . . 117.5(6) ?
    C10 N2 Er1 . . 123.9(5) ?
    C11 N2 Er1 . . 118.5(4) ?
    N1 C1 C2 . . 123.9(7) ?
    N1 C1 H1 . . 118.0 ?
    C2 C1 H1 . . 118.0 ?
    C3 C2 C1 . . 118.9(8) ?
    C3 C2 H2 . . 120.5 ?
    C1 C2 H2 . . 120.5 ?
    C2 C3 C4 . . 120.2(7) ?
    C2 C3 H3 . . 119.9 ?
    C4 C3 H3 . . 119.9 ?
    C12 C4 C3 . . 117.1(7) ?
    C12 C4 C5 . . 118.7(8) ?
    C3 C4 C5 . . 124.2(7) ?
    C6 C5 C4 . . 121.9(7) ?
    C6 C5 H5 . . 119.1 ?
    C4 C5 H5 . . 119.1 ?
    C5 C6 C7 . . 120.7(7) ?
    C5 C6 H6 . . 119.7 ?
    C7 C6 H6 . . 119.7 ?
    C8 C7 C11 . . 117.3(7) ?
    C8 C7 C6 . . 123.2(7) ?
    C11 C7 C6 . . 119.5(8) ?
    C9 C8 C7 . . 120.1(7) ?
    C9 C8 H8 . . 120.0 ?
    C7 C8 H8 . . 120.0 ?
    C8 C9 C10 . . 119.3(8) ?
    C8 C9 H9 . . 120.4 ?
    C10 C9 H9 . . 120.4 ?
    N2 C10 C9 . . 123.3(8) ?
    N2 C10 H10 . . 118.3 ?
    C9 C10 H10 . . 118.3 ?
    N2 C11 C7 . . 122.5(7) ?
    N2 C11 C12 . . 118.2(5) ?
    C7 C11 C12 . . 119.3(6) ?
    N1 C12 C4 . . 122.3(7) ?
    N1 C12 C11 . . 117.8(5) ?
    C4 C12 C11 . . 119.9(6) ?
    C18 C13 C14 . . 120.7(6) ?
    C18 C13 S1 . . 119.1(5) ?
    C14 C13 S1 . . 120.2(5) ?
    C15 C14 C13 . . 119.9(6) ?
    C15 C14 H14 . . 120.0 ?
    C13 C14 H14 . . 120.0 ?
    C14 C15 C16 . . 120.1(6) ?
    C14 C15 C19 . . 119.1(5) ?
    C16 C15 C19 . . 120.8(5) ?
    C17 C16 C15 . . 118.9(5) ?
    C17 C16 C20 . . 115.9(5) ?
    C15 C16 C20 . . 125.2(5) ?
    C18 C17 C16 . . 120.7(6) ?
    C18 C17 H17 . . 119.6 ?
    C16 C17 H17 . . 119.6 ?
    C13 C18 C17 . . 119.4(6) ?
    C13 C18 H18 . . 120.3 ?
    C17 C18 H18 . . 120.3 ?
    O4 C19 O5 . . 119.8(6) ?
    O4 C19 C15 . . 120.2(5) ?
    O5 C19 C15 . . 120.0(5) ?
    O7 C20 O6 . . 124.1(6) ?
    O7 C20 C16 . . 119.4(5) ?
    O6 C20 C16 . . 116.3(5) ?
loop_
    _geom_torsion_atom_site_label_1
    _geom_torsion_atom_site_label_2
    _geom_torsion_atom_site_label_3
    _geom_torsion_atom_site_label_4
    _geom_torsion_site_symmetry_1
    _geom_torsion_site_symmetry_2
    _geom_torsion_site_symmetry_3
    _geom_torsion_site_symmetry_4
    _geom_torsion
    _geom_torsion_publ_flag
    O3 S1 O1 Er1 . . . . -138.7(5) ?
    O2 S1 O1 Er1 . . . . -11.2(6) ?
    C13 S1 O1 Er1 . . . . 104.8(5) ?
    O6 Er1 O1 S1 4_666 . . . -155.0(4) ?
    O2w Er1 O1 S1 . . . . 29.7(5) ?
    O1w Er1 O1 S1 . . . . -148.9(5) ?
    O4 Er1 O1 S1 3_665 . . . -60.6(5) ?
    O5 Er1 O1 S1 3_665 . . . -26.9(6) ?
    N1 Er1 O1 S1 . . . . 126.5(5) ?
    N2 Er1 O1 S1 . . . . 80.7(5) ?
    O6 Er1 N1 C1 4_666 . . . -106.2(6) ?
    O2w Er1 N1 C1 . . . . 109.3(6) ?
    O1w Er1 N1 C1 . . . . -34.1(5) ?
    O1 Er1 N1 C1 . . . . 37.3(5) ?
    O4 Er1 N1 C1 3_665 . . . 14.6(9) ?
    O5 Er1 N1 C1 3_665 . . . -179.3(5) ?
    N2 Er1 N1 C1 . . . . -180.0(6) ?
    O6 Er1 N1 C12 4_666 . . . 71.5(5) ?
    O2w Er1 N1 C12 . . . . -72.9(5) ?
    O1w Er1 N1 C12 . . . . 143.7(5) ?
    O1 Er1 N1 C12 . . . . -145.0(5) ?
    O4 Er1 N1 C12 3_665 . . . -167.6(5) ?
    O5 Er1 N1 C12 3_665 . . . -1.6(6) ?
    N2 Er1 N1 C12 . . . . -2.2(4) ?
    O6 Er1 N2 C10 4_666 . . . 79.3(6) ?
    O2w Er1 N2 C10 . . . . -81.0(6) ?
    O1w Er1 N2 C10 . . . . 128.2(6) ?
    O1 Er1 N2 C10 . . . . -131.8(6) ?
    O4 Er1 N2 C10 3_665 . . . -8.4(7) ?
    O5 Er1 N2 C10 3_665 . . . -1.8(6) ?
    N1 Er1 N2 C10 . . . . 177.8(6) ?
    O6 Er1 N2 C11 4_666 . . . -96.1(5) ?
    O2w Er1 N2 C11 . . . . 103.5(5) ?
    O1w Er1 N2 C11 . . . . -47.3(6) ?
    O1 Er1 N2 C11 . . . . 52.7(5) ?
    O4 Er1 N2 C11 3_665 . . . 176.2(4) ?
    O5 Er1 N2 C11 3_665 . . . -177.2(5) ?
    N1 Er1 N2 C11 . . . . 2.3(4) ?
    C12 N1 C1 C2 . . . . -0.3(11) ?
    Er1 N1 C1 C2 . . . . 177.5(6) ?
    N1 C1 C2 C3 . . . . 0.2(13) ?
    C1 C2 C3 C4 . . . . 0.2(13) ?
    C2 C3 C4 C12 . . . . -0.5(12) ?
    C2 C3 C4 C5 . . . . 179.6(8) ?
    C12 C4 C5 C6 . . . . -1.6(11) ?
    C3 C4 C5 C6 . . . . 178.3(8) ?
    C4 C5 C6 C7 . . . . 0.6(12) ?
    C5 C6 C7 C8 . . . . -178.2(8) ?
    C5 C6 C7 C11 . . . . 1.4(11) ?
    C11 C7 C8 C9 . . . . 1.4(12) ?
    C6 C7 C8 C9 . . . . -178.9(8) ?
    C7 C8 C9 C10 . . . . -0.5(14) ?
    C11 N2 C10 C9 . . . . 0.5(12) ?
    Er1 N2 C10 C9 . . . . -175.0(7) ?
    C8 C9 C10 N2 . . . . -0.5(14) ?
    C10 N2 C11 C7 . . . . 0.5(10) ?
    Er1 N2 C11 C7 . . . . 176.3(5) ?
    C10 N2 C11 C12 . . . . -178.1(6) ?
    Er1 N2 C11 C12 . . . . -2.3(8) ?
    C8 C7 C11 N2 . . . . -1.4(11) ?
    C6 C7 C11 N2 . . . . 178.9(6) ?
    C8 C7 C11 C12 . . . . 177.2(7) ?
    C6 C7 C11 C12 . . . . -2.5(10) ?
    C1 N1 C12 C4 . . . . -0.1(10) ?
    Er1 N1 C12 C4 . . . . -178.0(5) ?
    C1 N1 C12 C11 . . . . 179.9(6) ?
    Er1 N1 C12 C11 . . . . 2.0(7) ?
    C3 C4 C12 N1 . . . . 0.5(10) ?
    C5 C4 C12 N1 . . . . -179.6(6) ?
    C3 C4 C12 C11 . . . . -179.5(6) ?
    C5 C4 C12 C11 . . . . 0.4(10) ?
    N2 C11 C12 N1 . . . . 0.3(9) ?
    C7 C11 C12 N1 . . . . -178.4(6) ?
    N2 C11 C12 C4 . . . . -179.8(6) ?
    C7 C11 C12 C4 . . . . 1.6(9) ?
    O3 S1 C13 C18 . . . . -30.7(6) ?
    O2 S1 C13 C18 . . . . -152.0(5) ?
    O1 S1 C13 C18 . . . . 88.9(5) ?
    O3 S1 C13 C14 . . . . 149.3(5) ?
    O2 S1 C13 C14 . . . . 28.0(6) ?
    O1 S1 C13 C14 . . . . -91.1(5) ?
    C18 C13 C14 C15 . . . . 4.3(9) ?
    S1 C13 C14 C15 . . . . -175.7(5) ?
    C13 C14 C15 C16 . . . . -1.9(9) ?
    C13 C14 C15 C19 . . . . 177.4(6) ?
    C14 C15 C16 C17 . . . . -2.5(9) ?
    C19 C15 C16 C17 . . . . 178.2(6) ?
    C14 C15 C16 C20 . . . . 176.1(5) ?
    C19 C15 C16 C20 . . . . -3.2(9) ?
    C15 C16 C17 C18 . . . . 4.6(9) ?
    C20 C16 C17 C18 . . . . -174.1(6) ?
    C14 C13 C18 C17 . . . . -2.2(10) ?
    S1 C13 C18 C17 . . . . 177.8(5) ?
    C16 C17 C18 C13 . . . . -2.3(10) ?
    Er1 O4 C19 O5 3_665 . . . -2.9(6) ?
    Er1 O4 C19 C15 3_665 . . . 176.8(5) ?
    Er1 O5 C19 O4 3_665 . . . 2.8(6) ?
    Er1 O5 C19 C15 3_665 . . . -176.9(5) ?
    C14 C15 C19 O4 . . . . 16.2(9) ?
    C16 C15 C19 O4 . . . . -164.5(6) ?
    C14 C15 C19 O5 . . . . -164.1(6) ?
    C16 C15 C19 O5 . . . . 15.2(9) ?
    Er1 O6 C20 O7 4_565 . . . 165.7(11) ?
    Er1 O6 C20 C16 4_565 . . . -9.2(18) ?
    C17 C16 C20 O7 . . . . -85.4(7) ?
    C15 C16 C20 O7 . . . . 96.0(8) ?
    C17 C16 C20 O6 . . . . 89.7(7) ?
    C15 C16 C20 O6 . . . . -88.8(7) ?
loop_
    _geom_hbond_atom_site_label_D
    _geom_hbond_atom_site_label_H
    _geom_hbond_atom_site_label_A
    _geom_hbond_site_symmetry_A
    _geom_hbond_distance_DH
    _geom_hbond_distance_HA
    _geom_hbond_distance_DA
    _geom_hbond_angle_DHA
    O1w H11 O5 4_666 0.840(10)
                             1.98(2) 2.813(6) 172(7)
    O1w H12 O7 3_655 0.840(10)
                             1.94(2) 2.774(6) 171(8)
    O2w H21 O2 . 0.840(10)
                         1.92(2) 2.738(7) 164(7)
    O2w H22 O3w . 0.840(10)
                          1.84(3) 2.650(10)
                                          162(8)
    O3w H31 O7 3_665 0.840(10)
                             2.03(2) 2.800(10)
                                             152(4)
    O3w' H33 O7 3_665 0.840(10)
                              2.03(2) 2.70(2) 136(3)
    O4w H41 O2 2 0.840(10)
                         2.08(3) 2.910(10)
                                         170(13)
    O4w H42 O3w . 0.840(10)
                          1.98(8) 2.650(10)
                                          136(10)
    O4w H42 O3w' . 0.840(10)
                           1.99(4) 2.79(2) 159(10)
