# Supplementary material for: Poly[[diaqua­(1,10-phenanthroline-κ2 N,N′)(μ3-4-sulfonato­benzene-1,2-di­car­boxyl­ato-κ4 O 1:O 2,O 2′:O 4)erbium(III)] dihydrate]
Source: Acta Crystallogr Sect E Struct Rep Online. 2012 Jan 31;68(Pt 2):m226. doi: 10.1107/S1600536812003467 (PMC3274939; doi:10.1107/S1600536812003467)
Supplement: Supplementary file 2 [file e-68-0m226-Isup2.hkl]

# 
# h,k,l, Fc-squared, Fo-squared, sigma(Fo-squared) and status flag 
# 
data_I
_shelx_title '  P21/n' 
_shelx_refln_list_code          4 
_shelx_F_calc_maximum      517.98 
_exptl_crystal_F_000      1300.00 
_reflns_d_resolution_high  0.8406 
 
loop_ 
 _symmetry_equiv_pos_as_xyz 
 'x, y, z' 
 '-x+1/2, y+1/2, -z+1/2' 
 '-x, -y, -z' 
 'x-1/2, -y-1/2, z-1/2' 
 
_cell_length_a    14.3924 
_cell_length_b     9.6206 
_cell_length_c    17.4245 
_cell_angle_alpha  90.000 
_cell_angle_beta  105.840 
_cell_angle_gamma  90.000 
 
_shelx_F_squared_multiplier     1.000 
 
loop_ 
 _refln_index_h 
 _refln_index_k 
 _refln_index_l 
 _refln_F_squared_calc 
 _refln_F_squared_meas 
 _refln_F_squared_sigma 
 _refln_observed_status 
   2   0   0     1858.28     2604.60     68.91 o 
   4   0   0   268299.69   242243.52   6065.04 o 
   6   0   0     2626.60     2525.62     74.15 o 
   8   0   0    28054.91    29939.46    764.99 o 
  10   0   0     6430.13     6594.07    183.83 o 
  12   0   0     2034.22     1789.93     64.12 o 
  14   0   0     5191.59     5323.11    159.03 o 
   1   1   0    73046.88    65364.69    945.52 o 
   2   1   0    22098.12    22715.04    581.71 o 
   3   1   0    21152.68    22496.13    404.97 o 
   4   1   0    42301.11    42434.02    828.49 o 
   5   1   0    70573.89    66821.13   1188.40 o 
   6   1   0     3458.29     3413.90     68.06 o 
   7   1   0     1308.76     1574.70     54.21 o 
   8   1   0     4983.16     5483.66    217.99 o 
   9   1   0    25759.57    26516.61    481.85 o 
  10   1   0     1993.68     1865.53     43.71 o 
  11   1   0     5821.12     5390.34    109.77 o 
  12   1   0      933.94      874.23     27.23 o 
  13   1   0     9895.98    10456.25    209.97 o 
  14   1   0     1072.54      883.53     48.49 o 
  15   1   0     6797.83     6865.08    147.33 o 
   0   2   0    35961.98    32821.19    826.03 o 
   1   2   0      506.01      556.33     10.73 o 
   2   2   0     2977.34     3091.12     47.96 o 
   3   2   0      177.29      222.55     10.49 o 
   4   2   0    30865.11    30690.83    641.71 o 
   5   2   0      821.65      748.28     24.16 o 
   6   2   0    26083.81    27042.70    692.82 o 
   7   2   0     7328.54     7360.23    121.98 o 
   8   2   0    10279.07    10653.01    255.20 o 
   9   2   0     2531.34     2264.23    117.17 o 
  10   2   0    14858.77    15536.61    249.69 o 
  11   2   0     2318.25     2353.49    251.69 o 
  12   2   0      168.19      315.35     22.78 o 
  13   2   0     1479.71     1380.08    110.42 o 
  14   2   0     7442.34     7663.68    179.75 o 
  15   2   0      127.21      128.77     32.23 o 
  16   2   0     1363.19     1199.23     60.30 o 
   1   3   0     4840.23     4794.71     73.89 o 
   2   3   0     4322.66     4541.43     70.26 o 
   3   3   0      358.05      417.76     32.89 o 
   4   3   0     7428.40     8092.61    149.60 o 
   5   3   0    17340.79    17680.23    320.39 o 
   6   3   0     1638.05     1696.28     43.14 o 
   7   3   0     5558.42     5922.26     94.43 o 
   8   3   0     8450.35     8942.43    139.65 o 
   9   3   0    11376.26    11240.67    217.31 o 
  10   3   0     1582.83     1375.23     65.68 o 
  11   3   0     9094.80     8952.28    390.29 o 
  12   3   0     9153.09     8344.36    460.24 o 
  13   3   0     4586.29     4452.94    260.36 o 
  14   3   0      117.10      210.19     37.65 o 
  15   3   0     4061.05     4016.54    132.55 o 
   0   4   0    31727.13    27179.28    487.40 o 
   1   4   0    26371.24    25803.31    378.96 o 
   2   4   0      349.22      398.53     11.36 o 
   3   4   0    37655.77    38335.46    560.34 o 
   4   4   0    21071.19    21062.61    311.60 o 
   5   4   0     3190.69     3414.80    139.68 o 
   6   4   0    11784.28    12599.85    232.02 o 
   7   4   0    17144.93    17208.50    454.99 o 
   8   4   0     1031.87     1031.29     43.11 o 
   9   4   0     2251.35     2124.06     75.15 o 
  10   4   0     8795.36     8421.91    169.53 o 
  11   4   0     5333.67     5289.43    115.59 o 
  12   4   0      198.45      223.53     61.58 o 
  13   4   0      194.45      261.92     36.65 o 
  14   4   0     3644.02     3500.58    119.30 o 
  15   4   0      818.55      709.15     48.75 o 
   1   5   0    10162.78    10189.22    154.91 o 
   2   5   0    21905.13    21528.01    473.60 o 
   3   5   0     3541.58     3807.29     62.58 o 
   4   5   0     4215.49     4351.00     70.65 o 
   5   5   0    16369.19    17362.63    391.53 o 
   6   5   0    13994.80    13765.06    368.59 o 
   8   5   0     4391.02     4232.49    131.03 o 
   9   5   0     9488.40     9191.39    260.21 o 
  10   5   0     2535.55     2684.35     92.90 o 
  11   5   0      442.36      349.28     31.60 o 
  13   5   0     2546.31     2542.44     95.80 o 
  14   5   0       27.85      171.58     40.06 o 
   0   6   0    15970.15    15739.23    408.76 o 
   1   6   0     9834.47     9854.71    131.43 o 
   2   6   0     1165.95     1190.25     54.02 o 
   3   6   0     8160.98     8047.18    125.77 o 
   4   6   0     7263.90     7372.67    146.13 o 
   5   6   0     1291.16     1225.85     50.50 o 
   6   6   0     5143.10     5183.17    155.95 o 
   7   6   0    11772.11    12220.90    337.07 o 
   8   6   0     2162.11     1904.62     73.89 o 
   9   6   0      332.93      350.84     31.60 o 
  10   6   0     2989.47     2847.76    102.11 o 
  11   6   0     4006.21     4085.49    136.38 o 
  12   6   0       92.62      139.09     35.38 o 
  13   6   0     2129.65     1915.39     82.17 o 
  14   6   0     1426.47     1533.73     74.19 o 
   1   7   0     4243.01     4494.86     75.22 o 
   2   7   0     6295.46     6541.20     91.31 o 
   3   7   0     1135.57     1082.60     32.10 o 
   4   7   0     3295.76     3261.23     73.80 o 
   5   7   0     3188.12     3166.84     73.60 o 
   6   7   0     7969.39     7707.75    222.78 o 
   7   7   0        5.15       93.31     26.88 o 
   8   7   0    10858.61    10498.55    298.15 o 
   9   7   0     1412.99     1348.90     62.08 o 
  10   7   0      350.18      492.20     42.07 o 
  11   7   0      616.89      683.60     49.46 o 
  12   7   0     6834.09     6737.43    210.64 o 
  13   7   0      451.47      451.39     46.34 o 
   0   8   0     3503.18     3234.77     98.77 o 
   1   8   0     5473.59     5365.00     90.34 o 
   2   8   0      414.90      457.36     24.28 o 
   3   8   0     8872.20     8907.55    191.77 o 
   4   8   0      725.62      705.99     46.82 o 
   5   8   0      192.69      192.45     19.65 o 
   6   8   0      858.29      770.97     44.74 o 
   7   8   0    13843.79    13592.63    376.83 o 
   8   8   0        9.42      160.25     32.01 o 
   9   8   0      916.63      904.45     54.36 o 
  10   8   0      687.34      848.16     56.51 o 
  11   8   0     3562.93     3367.92    125.31 o 
   1   9   0      120.89      168.30     14.70 o 
   2   9   0    11748.29    11270.93    218.47 o 
   3   9   0       80.37      143.20     51.09 o 
   4   9   0     3816.62     3946.19     90.75 o 
   5   9   0        8.71       74.61     37.00 o 
   6   9   0     5957.32     5342.68    167.23 o 
   7   9   0      111.08      323.85     42.66 o 
   8   9   0     4858.10     4414.20    148.30 o 
   9   9   0       41.74      134.04     39.47 o 
  10   9   0      492.31      498.36     46.38 o 
   0  10   0     1082.49      890.64     45.00 o 
   1  10   0     7031.56     6943.45    182.64 o 
   2  10   0      102.93      162.88     20.78 o 
   3  10   0     8877.01     9112.95    260.69 o 
   4  10   0      517.37      451.96    155.83 o 
   5  10   0      909.57      913.48     55.57 o 
   6  10   0       15.73      222.82     43.00 o 
   7  10   0     6775.10     7558.00    233.92 o 
   8  10   0      123.10      180.90     44.74 o 
   1  11   0       26.98      177.92     78.21 o 
   2  11   0     6344.35     6244.60    133.87 o 
   3  11   0       19.98       68.13     37.52 o 
   4  11   0     1646.03     1704.28     51.29 o 
 -13   0   1     4823.25     4863.44    145.22 o 
 -11   0   1      790.02      776.98     35.27 o 
  -9   0   1     3164.94     3222.92     97.84 o 
  -7   0   1    36721.58    38016.57    964.49 o 
  -5   0   1     6177.41     6140.64    162.89 o 
  -3   0   1    44490.34    43402.91   1091.18 o 
  -1   0   1    28005.93    21605.46   2985.44 o 
   1   0   1    48078.42    39848.83   1208.42 o 
   3   0   1    59395.20    63804.08   1601.86 o 
   5   0   1       17.23       57.77      8.54 o 
   7   0   1    95831.98    98379.97   2474.60 o 
   9   0   1     8711.89     8914.25    240.45 o 
  11   0   1    12018.36    12837.74    343.94 o 
  13   0   1     5709.35     6231.53    180.38 o 
 -15   1   1      321.13      305.47     38.28 o 
 -14   1   1       23.02      107.54     70.68 o 
 -13   1   1     1744.83     1390.21     36.01 o 
 -12   1   1    15217.08    16155.90    788.07 o 
 -11   1   1      867.09      786.30    118.85 o 
 -10   1   1     2129.41     2004.89     92.73 o 
  -9   1   1     2400.89     2310.34    130.38 o 
  -8   1   1    37077.99    39095.85   1165.29 o 
  -7   1   1     4845.64     5359.66    104.31 o 
  -6   1   1    34939.57    34211.18    613.22 o 
  -5   1   1     1943.58     1750.51    151.21 o 
  -4   1   1    40152.89    40254.07    717.42 o 
  -3   1   1    12692.07    13935.28    492.78 o 
  -2   1   1    51458.50    49911.55    626.16 o 
  -1   1   1    16253.49    16197.85    288.73 o 
   0   1   1     8534.13     8822.62    128.96 o 
   2   1   1    42460.89    41795.81    606.44 o 
   3   1   1    48534.44    49594.42    720.35 o 
   4   1   1      502.94      400.04      9.51 o 
   5   1   1      896.90      737.64     50.30 o 
   6   1   1    35066.40    35684.56    639.81 o 
   7   1   1     3788.93     3996.39    133.28 o 
   8   1   1    12463.10    12157.03    226.04 o 
   9   1   1      109.48       83.73     10.71 o 
  10   1   1      830.09      768.53     23.30 o 
  11   1   1      170.25      179.63     18.23 o 
  12   1   1    14363.53    14816.60    479.48 o 
  13   1   1        3.98      105.23     18.51 o 
  14   1   1      174.19      142.73     22.67 o 
  15   1   1       20.86      108.35     36.87 o 
  16   1   1     5337.02     5545.15    188.17 o 
 -16   2   1      157.40      135.67     40.84 o 
 -15   2   1     2298.98     1919.10     76.30 o 
 -14   2   1     1615.83     1394.64     59.00 o 
 -13   2   1     8039.46     7705.37    160.57 o 
 -12   2   1      563.13      443.64     23.75 o 
 -11   2   1    20933.95    21188.06    321.49 o 
 -10   2   1     4258.07     4102.68    142.35 o 
  -9   2   1     9196.93     8886.49    362.51 o 
  -8   2   1      233.49      243.00     33.53 o 
  -7   2   1    76828.98    76702.17   1116.59 o 
  -6   2   1     3582.16     3732.75     60.99 o 
  -5   2   1     5031.44     5635.51    129.92 o 
  -4   2   1      637.29      612.03     15.78 o 
  -3   2   1    51882.54    50522.68   1129.27 o 
  -2   2   1     2330.24     2460.76     45.00 o 
  -1   2   1    22855.14    22316.48    398.41 o 
   0   2   1    13968.78    13852.17    203.08 o 
   1   2   1    14382.40    14530.98    212.96 o 
   2   2   1       80.26      101.59      8.21 o 
   3   2   1    31638.08    30915.96    450.59 o 
   4   2   1     4478.08     4370.95     76.83 o 
   5   2   1       20.52       39.08     10.83 o 
   6   2   1      988.88     1004.02     20.64 o 
   7   2   1    21193.81    21691.42    323.31 o 
   8   2   1     6806.20     6909.09    110.43 o 
   9   2   1      274.06      190.73     12.23 o 
  10   2   1      869.39      778.00     56.79 o 
  11   2   1     9653.33     9798.51    195.51 o 
  12   2   1     1350.67     1166.34     38.54 o 
  13   2   1     1580.32     1612.89    152.20 o 
  14   2   1      377.24      362.33     44.48 o 
  15   2   1     1397.59     1543.59     50.62 o 
 -16   3   1     4939.41     4567.44    149.30 o 
 -15   3   1     1695.01     1759.00     72.44 o 
 -14   3   1       85.37       98.99     30.08 o 
 -13   3   1      665.16      630.24     39.65 o 
 -12   3   1    20993.46    19779.80   1201.18 o 
 -11   3   1     4121.07     4033.42    176.46 o 
 -10   3   1     4899.70     4551.48     98.78 o 
  -9   3   1     3428.33     3332.23    117.48 o 
  -8   3   1    15067.47    15447.61    233.54 o 
  -7   3   1     1137.30     1321.90     73.86 o 
  -6   3   1    11024.59    10934.71    202.51 o 
  -5   3   1    14921.25    15279.06    278.43 o 
  -4   3   1    14018.16    14969.97    222.61 o 
  -3   3   1     1577.17     1475.48     43.41 o 
  -2   3   1    33338.36    32213.31    470.33 o 
  -1   3   1     1468.03     1537.19     32.19 o 
   0   3   1     6423.79     6602.11     99.87 o 
   1   3   1       44.71       98.46     14.56 o 
   2   3   1    37845.47    35166.60    512.67 o 
   3   3   1     2637.89     2632.69     67.97 o 
   4   3   1     8056.31     8997.65    164.79 o 
   5   3   1     9752.75     9751.65    179.47 o 
   6   3   1    18421.17    18644.48    277.71 o 
   7   3   1       40.89       55.30     45.21 o 
   8   3   1     4893.96     5007.76     82.44 o 
   9   3   1     4103.08     3852.58     85.70 o 
  10   3   1     4608.73     4446.89     99.47 o 
  11   3   1     1001.53      936.35     43.98 o 
  12   3   1     6228.05     5797.81    126.52 o 
  13   3   1     1870.22     1791.91     53.44 o 
  14   3   1        1.20      173.14     26.87 o 
  15   3   1      911.61      834.53     51.61 o 
 -15   4   1      847.34      560.85     45.93 o 
 -14   4   1     1827.18     1921.29     77.82 o 
 -12   4   1      730.97      467.24     37.65 o 
 -11   4   1     6578.01     6203.27    171.78 o 
 -10   4   1     1536.40     1280.87     52.39 o 
  -9   4   1      493.14      399.52     28.29 o 
  -8   4   1      607.02      572.51     31.00 o 
  -7   4   1    15077.84    15293.91    281.53 o 
  -6   4   1     1853.84     1826.80     78.86 o 
  -5   4   1      532.51      483.62     69.77 o 
  -4   4   1     3334.05     3145.82     62.82 o 
  -3   4   1    24299.22    23515.38    346.78 o 
  -2   4   1     1185.12     1225.22     23.07 o 
  -1   4   1    21383.52    20667.42    372.69 o 
   0   4   1    15221.00    15236.18    226.11 o 
   1   4   1     9739.00     9290.74    202.86 o 
   2   4   1      475.01      489.87     14.97 o 
   3   4   1    39365.84    40116.23    585.91 o 
   4   4   1    15501.15    16563.27    300.07 o 
   5   4   1      242.68      315.68      8.44 o 
   6   4   1     7555.50     7594.31    211.16 o 
   7   4   1    11858.93    11224.63    304.09 o 
   8   4   1     2998.87     2552.84     84.55 o 
   9   4   1       93.45       83.73     18.19 o 
  10   4   1     9033.44     9106.71    400.61 o 
  11   4   1     3828.57     3564.56     84.96 o 
  12   4   1       44.79      185.52     22.46 o 
  13   4   1     2192.92     1395.72     71.81 o 
  14   4   1     3703.96     4006.07    134.67 o 
  15   4   1      319.78      361.61     42.77 o 
 -15   5   1     2312.90     1802.37     80.83 o 
 -14   5   1      495.86      556.76     42.96 o 
 -13   5   1     1820.87     1605.54     72.18 o 
 -12   5   1     4085.13     3989.47    131.81 o 
 -11   5   1     2528.75     2319.03     84.95 o 
 -10   5   1       58.01       89.37     23.02 o 
  -9   5   1     4179.17     4090.95    129.92 o 
  -8   5   1     3036.80     2886.82     96.95 o 
  -7   5   1       10.96       74.78     21.68 o 
  -6   5   1     4329.17     4146.24    126.13 o 
  -5   5   1    12280.15    13452.15    203.75 o 
  -4   5   1      107.23      178.52     21.28 o 
  -3   5   1     6500.39     6547.25    116.99 o 
  -2   5   1    10236.96    10183.46    197.58 o 
  -1   5   1    21776.44    21262.87    385.11 o 
   0   5   1     6895.89     8017.58    125.67 o 
   1   5   1     7380.74     7062.60    109.61 o 
   2   5   1    12135.39    12283.13    185.17 o 
   3   5   1     6462.19     6520.91    160.96 o 
   4   5   1     8053.20     9062.93    235.09 o 
   5   5   1     8961.94     8892.83    245.36 o 
   6   5   1     8133.33     8456.03    236.89 o 
   7   5   1       21.93      124.91     23.76 o 
   8   5   1     7002.28     7110.55    206.89 o 
  10   5   1      776.25      814.82     42.14 o 
  11   5   1     2556.16     2427.60     90.63 o 
  12   5   1     7250.97     7287.03    218.40 o 
  14   5   1       21.78      134.30     37.17 o 
 -14   6   1     5324.10     5495.13    179.45 o 
 -13   6   1     1819.25     1891.96     78.79 o 
 -12   6   1      167.60      174.62     32.71 o 
 -11   6   1     1583.47     1585.86     67.17 o 
 -10   6   1     7636.56     7285.47    216.36 o 
  -9   6   1     2058.16     2062.35     77.53 o 
  -8   6   1     7032.17     6562.69    194.19 o 
  -7   6   1     6108.42     6430.47    188.47 o 
  -6   6   1     8943.51     8881.53    175.17 o 
  -5   6   1       23.42       95.19     27.31 o 
  -4   6   1    15488.74    16663.56    251.03 o 
  -3   6   1     6088.67     6370.74    101.63 o 
  -2   6   1     2452.26     2376.96     64.59 o 
  -1   6   1     5684.49     5606.80    118.97 o 
   0   6   1    21752.78    21692.87    322.49 o 
   1   6   1     1171.39     1348.39     39.08 o 
   2   6   1      175.26      262.42     19.26 o 
   3   6   1     6644.95     6539.03    161.53 o 
   4   6   1     7944.45     8115.39    255.08 o 
   5   6   1      840.40      902.96     43.29 o 
   6   6   1     2991.22     2827.56     95.35 o 
   7   6   1     7383.86     6808.49    199.35 o 
   8   6   1     4219.49     3592.66    118.30 o 
   9   6   1     2204.43     1999.04     77.68 o 
  10   6   1     4860.53     4656.44    149.93 o 
  11   6   1     2182.52     1974.72     80.50 o 
  12   6   1      389.72      305.32     39.06 o 
  13   6   1     1222.11     1094.33     59.04 o 
 -13   7   1     4427.73     4559.20    155.31 o 
 -12   7   1      758.39      880.39     57.29 o 
 -11   7   1     1694.78     1479.52     69.02 o 
 -10   7   1       32.78       16.82     28.66 o 
  -9   7   1    12305.77    12728.88    357.27 o 
  -8   7   1     1206.01     1036.93     51.57 o 
  -7   7   1       16.16      182.01     30.60 o 
  -6   7   1     1317.85     1342.62     39.86 o 
  -5   7   1    18402.21    18938.52    354.77 o 
  -4   7   1      848.17      764.76     26.51 o 
  -3   7   1      342.73      318.26     17.36 o 
  -2   7   1     3147.71     3340.10     93.18 o 
  -1   7   1    23316.52    22754.06    273.99 o 
   0   7   1       46.58       47.84      9.20 o 
   1   7   1    11763.73    12418.59    189.84 o 
   2   7   1     3585.64     3735.53    125.74 o 
   3   7   1     2239.25     2257.93     45.28 o 
   4   7   1      897.11      738.07     38.24 o 
   5   7   1    10815.14    10791.28    299.82 o 
   6   7   1     2347.61     2181.98     80.05 o 
   7   7   1      167.87      231.84     29.33 o 
   8   7   1     2783.49     2533.05     94.68 o 
   9   7   1     7000.46     6671.22    204.36 o 
  10   7   1       91.54      204.92     36.35 o 
  11   7   1     1378.40     1274.75     64.05 o 
  12   7   1     1751.81     1564.25     75.41 o 
 -11   8   1      110.60      303.09     43.37 o 
  -9   8   1       37.16      112.84     34.90 o 
  -8   8   1     3318.27     3247.47    114.10 o 
  -7   8   1     1575.64     1443.10     64.35 o 
  -6   8   1     7152.67     7134.43    187.64 o 
  -5   8   1      240.11      314.81     40.66 o 
  -4   8   1     8954.24     8686.18    240.86 o 
  -3   8   1     2488.63     2335.17    124.40 o 
  -2   8   1     2953.87     2748.13     52.58 o 
  -1   8   1     1109.56     1076.89     50.06 o 
   0   8   1    24697.20    24668.91    357.15 o 
   1   8   1     1499.68     1517.27    128.79 o 
   2   8   1        6.19       40.58     40.92 o 
   3   8   1     1902.58     1734.30     47.60 o 
   4   8   1    12105.05    12510.60    242.28 o 
   5   8   1      127.20      159.33     20.12 o 
   6   8   1     3270.55     3050.64    105.71 o 
   7   8   1     1168.37      993.78     53.62 o 
   8   8   1     4696.41     3994.78    135.12 o 
   9   8   1      187.72      270.16     38.62 o 
  10   8   1     4611.15     4219.64    145.48 o 
  11   8   1      312.75      265.48     42.92 o 
 -10   9   1      204.26      262.55     48.12 o 
  -9   9   1     4640.48     4247.19    147.70 o 
  -8   9   1       42.35       92.05     36.68 o 
  -7   9   1      349.30      306.69     39.73 o 
  -6   9   1      257.49      350.17     25.09 o 
  -5   9   1    10393.75    10248.16    204.84 o 
  -4   9   1        5.86      110.47     18.22 o 
  -3   9   1      951.48      993.42    158.99 o 
  -2   9   1      420.84      510.42     45.34 o 
  -1   9   1    11287.10    11161.28    217.10 o 
   0   9   1       53.64       37.88     34.10 o 
   1   9   1     5031.92     5299.64    138.36 o 
   2   9   1      493.33      589.08     32.93 o 
   3   9   1     4651.23     4364.06    181.08 o 
   4   9   1       14.00       82.52     85.96 o 
   5   9   1     9003.61     9651.25    194.73 o 
   6   9   1      181.35      119.93     33.05 o 
   7   9   1      116.19      248.72     41.72 o 
   8   9   1        0.89       75.01     27.88 o 
   9   9   1     4168.48     4049.51    140.17 o 
  -8  10   1      911.64      795.66     61.08 o 
  -7  10   1       39.98      150.19     37.91 o 
  -6  10   1     3297.75     3362.20    116.85 o 
  -5  10   1       17.52      156.20     97.86 o 
  -4  10   1     4809.06     4814.72    153.90 o 
  -3  10   1        4.53       33.63     17.38 o 
  -2  10   1      186.94      273.62     22.13 o 
  -1  10   1       88.03      138.55     22.35 o 
   0  10   1     7805.48     7607.08    155.75 o 
   1  10   1      256.78      301.63     20.90 o 
   2  10   1      114.74      295.52     30.15 o 
   3  10   1      136.98      167.46     60.47 o 
   4  10   1     6258.90     6296.88    145.42 o 
   5  10   1      117.70      338.18     39.69 o 
   6  10   1     3686.11     3709.36    133.04 o 
   7  10   1      261.88      401.34     46.41 o 
  -4  11   1      774.57      791.72     47.60 o 
  -3  11   1     1110.85     1195.26     75.21 o 
  -2  11   1      646.91      723.28    184.93 o 
  -1  11   1     2949.34     3118.84     76.26 o 
   0  11   1      112.55      118.87     79.90 o 
   1  11   1     1922.71     2087.45    245.62 o 
   2  11   1      676.15      701.86     32.30 o 
   3  11   1     1036.00     1166.42     63.51 o 
   4  11   1       48.63      241.75     40.17 o 
 -14   0   2    13722.62    14550.03    394.25 o 
 -12   0   2      982.35      935.05     42.03 o 
 -10   0   2    14541.95    15536.87    409.17 o 
  -8   0   2     7724.14     7166.43    194.82 o 
  -6   0   2     5399.90     5361.61    145.74 o 
  -4   0   2     7518.48     7210.17    188.43 o 
  -2   0   2    22586.38    21345.89    621.41 o 
   0   0   2    66049.16    62759.70   1111.92 o 
   2   0   2     1778.06     1757.03     49.23 o 
   4   0   2     9273.49     8585.76    223.86 o 
   6   0   2     7108.83     6942.50    185.58 o 
   8   0   2     6113.08     5854.40    161.66 o 
  10   0   2     7847.24     7776.47    213.35 o 
  12   0   2      574.40      616.51     32.79 o 
 -16   1   2        4.12       28.59     31.89 o 
 -15   1   2     3702.04     3459.78    115.10 o 
 -14   1   2       21.72        5.56     22.78 o 
 -13   1   2     7067.86     7013.06    213.78 o 
 -12   1   2        6.41       42.16     37.15 o 
 -11   1   2     3081.65     3095.77    131.79 o 
 -10   1   2      282.25      337.61     19.49 o 
  -9   1   2    24022.56    24301.84    442.71 o 
  -8   1   2      146.06      237.30     12.69 o 
  -7   1   2      427.39      408.36     15.21 o 
  -6   1   2      181.71      199.82     22.19 o 
  -5   1   2    44181.64    41229.79    736.25 o 
  -4   1   2     2348.31     2569.10     70.92 o 
  -3   1   2      715.26      721.09     37.09 o 
  -2   1   2      855.05      819.63     14.47 o 
  -1   1   2    69789.79    60833.77    880.00 o 
   0   1   2     1110.17     1220.44     81.57 o 
   1   1   2     9619.40     9421.79    158.60 o 
   2   1   2    10860.84    10603.27    156.66 o 
   3   1   2     9484.62     9363.60    140.14 o 
   4   1   2      251.23      276.21     17.86 o 
   5   1   2    24193.59    23321.53    609.01 o 
   6   1   2     6283.28     6727.84    105.74 o 
   7   1   2      321.11      300.76     15.25 o 
   8   1   2      494.21      398.93     19.97 o 
   9   1   2    14499.69    14530.60    285.79 o 
  10   1   2      370.00      375.27     14.74 o 
  11   1   2     2637.72     2554.29     93.89 o 
  12   1   2      892.04      725.06     66.26 o 
  13   1   2     7277.12     7119.24    205.96 o 
  14   1   2       13.42      191.41    102.59 o 
  15   1   2     3863.00     3905.15    143.88 o 
 -16   2   2     1582.64     1320.16     63.53 o 
 -15   2   2       14.25       14.00     29.70 o 
 -14   2   2     7143.90     6704.83    199.35 o 
 -13   2   2     1494.72     1439.50    116.68 o 
 -12   2   2      635.08      797.67     69.75 o 
 -11   2   2      534.36      581.54     68.10 o 
 -10   2   2    18510.13    18748.37    894.80 o 
  -9   2   2      951.09      961.79    132.83 o 
  -8   2   2     3808.53     3883.45     65.92 o 
  -7   2   2       34.41      147.18     72.56 o 
  -6   2   2    37000.24    38244.08    559.45 o 
  -5   2   2      193.20      236.14     11.77 o 
  -4   2   2    23988.94    24165.57    354.53 o 
  -3   2   2      989.95      806.42     47.20 o 
  -2   2   2      689.93      752.94     17.37 o 
  -1   2   2      975.62     1011.42     37.54 o 
   0   2   2    58130.54    53492.98    775.37 o 
   1   2   2       18.65      113.58     37.22 o 
   2   2   2    17871.95    17408.97    446.23 o 
   3   2   2     3464.58     3216.55     58.57 o 
   4   2   2    18373.34    17515.25    258.95 o 
   5   2   2        2.59       69.73     32.27 o 
   6   2   2    21922.73    22315.94    331.02 o 
   7   2   2     5108.81     4607.27     75.75 o 
   8   2   2     5906.85     5603.71    170.94 o 
   9   2   2      157.86      163.55     39.28 o 
  10   2   2    16437.00    16715.55    317.39 o 
  11   2   2     2634.26     2697.77     67.73 o 
  12   2   2      904.22      770.26     31.81 o 
  13   2   2      896.91      790.34     86.35 o 
  14   2   2     7655.67     7819.39    166.12 o 
  15   2   2      844.92      842.78     78.47 o 
 -16   3   2      311.22      578.08     51.28 o 
 -15   3   2     5635.33     5848.02    183.31 o 
 -14   3   2      106.12      103.48     34.12 o 
 -13   3   2     2266.05     2017.31     76.90 o 
 -12   3   2     2439.11     2207.53     80.16 o 
 -11   3   2     4876.49     4775.13    103.97 o 
 -10   3   2      133.05      150.24     20.80 o 
  -9   3   2     9865.62    10664.41    165.68 o 
  -8   3   2     2581.40     2648.77     56.63 o 
  -7   3   2       65.24       96.82      8.49 o 
  -6   3   2     1055.59     1051.94     26.15 o 
  -5   3   2    34677.40    36852.68    539.81 o 
  -4   3   2     9887.23    10485.77    183.51 o 
  -3   3   2     7494.87     7944.17    120.72 o 
  -2   3   2    15921.60    16798.23    674.08 o 
  -1   3   2    19740.59    19903.41    291.96 o 
   0   3   2     3301.45     3212.48     91.23 o 
   1   3   2     2725.24     2525.06     40.98 o 
   2   3   2     8244.46     8171.18    149.32 o 
   3   3   2     2916.17     3080.83     90.56 o 
   4   3   2     1573.42     1702.45     56.81 o 
   5   3   2    32245.02    31959.19    764.77 o 
   6   3   2     2472.70     2475.68     42.94 o 
   7   3   2      402.70      390.66     58.71 o 
   8   3   2     1250.54     1253.29     54.14 o 
   9   3   2    19275.56    19087.31    358.60 o 
  10   3   2      979.39      790.98     46.38 o 
  11   3   2     7928.79     7151.96    497.99 o 
  12   3   2     2670.79     2388.69     66.96 o 
  13   3   2     6394.58     6209.32    136.46 o 
  14   3   2       31.43       79.51    105.62 o 
  15   3   2     3202.98     3092.74     98.23 o 
 -15   4   2      317.10      285.86     40.55 o 
 -14   4   2     4997.02     5324.59    170.95 o 
 -13   4   2     2831.08     2483.70     90.49 o 
 -12   4   2     1104.84      669.27     39.43 o 
 -11   4   2     4562.46     4420.22    139.94 o 
 -10   4   2     7558.88     7000.23    203.10 o 
  -8   4   2     3892.80     4187.56     85.41 o 
  -7   4   2     6660.00     6121.52    119.28 o 
  -6   4   2     6532.82     6756.79    112.99 o 
  -5   4   2      451.53      580.53     30.18 o 
  -4   4   2    42076.32    43847.23    650.21 o 
  -3   4   2     3646.11     3167.40     52.50 o 
  -2   4   2     3184.22     3548.51     69.93 o 
  -1   4   2     6924.68     6611.37    101.43 o 
   0   4   2    38830.51    36489.51    532.89 o 
   1   4   2    16385.35    16191.37    240.12 o 
   2   4   2       68.98       70.34      6.16 o 
   3   4   2    15327.57    15168.17    397.66 o 
   4   4   2    18578.44    19324.62    503.63 o 
   5   4   2     3023.44     3008.16     93.98 o 
   6   4   2     6615.01     6085.35    174.18 o 
   7   4   2     7257.97     7170.77    203.25 o 
   9   4   2      437.94      401.51     20.60 o 
  10   4   2     7438.95     7051.31    238.52 o 
  11   4   2     2819.30     2528.83     93.05 o 
  12   4   2      284.74      278.75     80.50 o 
  13   4   2      270.38      231.52     27.60 o 
  14   4   2     2844.68     2507.77    136.53 o 
 -15   5   2     2165.89     2034.09     87.37 o 
 -14   5   2        3.18       51.72     35.98 o 
 -13   5   2     1744.29     1540.12     67.73 o 
 -12   5   2     6187.65     6153.00    191.26 o 
 -11   5   2     2374.22     2129.70     80.68 o 
 -10   5   2     2241.72     2166.61     80.42 o 
  -9   5   2     7902.84     7912.89    227.35 o 
  -8   5   2     9456.51     9947.17    277.40 o 
  -7   5   2      183.05      116.40     22.35 o 
  -6   5   2     9856.48    10936.66    168.55 o 
  -5   5   2    13105.46    14039.46    212.69 o 
  -4   5   2     6400.84     6779.59    142.88 o 
  -3   5   2     2171.93     2334.15     71.87 o 
  -2   5   2    16868.07    16647.39    383.58 o 
  -1   5   2    16978.80    16458.83    266.71 o 
   0   5   2      676.51      575.88     42.84 o 
   1   5   2     8932.99     9470.08    144.43 o 
   2   5   2    22320.15    21456.50    317.38 o 
   3   5   2     3771.44     3686.65     58.41 o 
   4   5   2     2950.11     2916.30     92.90 o 
   5   5   2    11079.67    11003.41    298.90 o 
   6   5   2    15415.88    15456.67    413.81 o 
   7   5   2      234.69      186.39     23.13 o 
   8   5   2      967.66      831.30     42.89 o 
   9   5   2     5599.31     5312.15    162.33 o 
  11   5   2      642.01      609.38     40.17 o 
  12   5   2     2163.09     2195.02     85.47 o 
  13   5   2     1663.92     1639.74     72.40 o 
  14   5   2        9.25      150.38     46.30 o 
 -14   6   2     1371.34     1134.43     62.01 o 
 -12   6   2       70.24       78.12     32.34 o 
 -11   6   2     3404.09     3222.40    112.13 o 
 -10   6   2     4771.26     4695.72    149.67 o 
  -9   6   2     1899.37     1620.76     66.87 o 
  -8   6   2     4519.81     4565.51    143.58 o 
  -7   6   2    15010.88    16054.28    304.83 o 
  -6   6   2     6742.79     6930.67    140.69 o 
  -5   6   2       52.24       76.14      8.71 o 
  -4   6   2     9377.77     9805.30    158.27 o 
  -3   6   2    13658.66    14548.61    220.41 o 
  -2   6   2     1339.26     1264.28     26.17 o 
  -1   6   2     8990.07     9058.32    139.71 o 
   0   6   2    12956.55    13591.39    205.63 o 
   1   6   2     9040.17     8971.31    138.44 o 
   2   6   2      872.04      888.45     45.13 o 
   3   6   2    15604.86    15829.40    295.42 o 
   4   6   2     9182.15     9423.56    183.35 o 
   6   6   2     1892.34     1885.24     71.66 o 
   7   6   2    14291.96    13863.16    378.13 o 
   8   6   2     2596.05     2554.81     91.04 o 
   9   6   2      387.08      407.09     32.75 o 
  10   6   2      738.37      701.16     42.74 o 
  11   6   2     4899.31     4820.33    156.43 o 
  12   6   2      294.91      322.99     38.88 o 
  13   6   2     1394.24     1144.35     62.56 o 
 -13   7   2      704.49      791.61     55.51 o 
 -12   7   2     6498.40     5839.51    185.32 o 
 -11   7   2       80.48      118.30     31.63 o 
 -10   7   2        8.20       94.53     35.31 o 
  -9   7   2     2117.05     2022.40     78.20 o 
  -8   7   2    15161.48    15738.30    429.33 o 
  -7   7   2       23.20       90.56     16.76 o 
  -6   7   2     5333.73     5368.36    157.32 o 
  -5   7   2     2773.95     2702.36     90.67 o 
  -4   7   2     4872.07     4854.54    102.60 o 
  -3   7   2       44.31       21.20     44.96 o 
  -2   7   2     9943.09    10090.56    144.71 o 
  -1   7   2     3974.40     3993.61    169.19 o 
   0   7   2      423.82      518.99     33.13 o 
   1   7   2      967.98      997.92     25.05 o 
   2   7   2     7313.33     7531.67    148.79 o 
   3   7   2     1725.67     1708.76     81.00 o 
   4   7   2     2731.88     2867.11     98.25 o 
   5   7   2     2124.50     1956.31     53.54 o 
   6   7   2     8161.49     7412.08    215.50 o 
   7   7   2       66.27      197.94     29.30 o 
   8   7   2    12325.84    11861.67    333.80 o 
   9   7   2     1403.19     1085.64     54.99 o 
  10   7   2      421.75      512.58     40.84 o 
  11   7   2      361.48      341.74     38.36 o 
  12   7   2     8669.80     7903.87    240.97 o 
 -12   8   2        5.27      300.94     53.24 o 
 -11   8   2     1873.98     1807.86     82.02 o 
 -10   8   2      173.96      176.78     36.39 o 
  -9   8   2     2325.26     2018.80     83.77 o 
  -8   8   2       51.71       99.88     32.41 o 
  -7   8   2     7879.55     8437.35    194.15 o 
  -6   8   2       99.28      134.77     37.41 o 
  -5   8   2       28.94       75.97     17.18 o 
  -4   8   2      604.93      603.58     34.98 o 
  -3   8   2     6976.45     7092.36    224.25 o 
  -2   8   2       27.70       80.25     16.47 o 
  -1   8   2     5627.91     5865.96    172.72 o 
   0   8   2     1467.24     1539.16     82.04 o 
   1   8   2     5783.51     6194.25    239.25 o 
   2   8   2      398.30      374.42     39.64 o 
   3   8   2    12526.15    12837.95    247.01 o 
   4   8   2       16.39      137.26     70.73 o 
   5   8   2     1421.31     1479.63     65.94 o 
   6   8   2      688.51      735.10     47.86 o 
   7   8   2    17444.62    17995.00    346.80 o 
   8   8   2       10.47       76.49     46.30 o 
   9   8   2      349.89      386.50    116.42 o 
  10   8   2     1119.36     1056.73    148.56 o 
  11   8   2     6253.97     5665.93    183.31 o 
 -10   9   2      430.62      688.95     50.72 o 
  -9   9   2       24.23      227.53     39.25 o 
  -8   9   2     6247.39     5881.47    185.84 o 
  -7   9   2        2.57       22.29     21.38 o 
  -6   9   2     3783.46     3570.76    122.19 o 
  -5   9   2       66.30      104.86     19.72 o 
  -4   9   2     4218.65     3904.28    107.38 o 
  -3   9   2      225.75      203.68     16.64 o 
  -2   9   2    12138.75    12536.79    355.65 o 
  -1   9   2      385.58      432.32     21.06 o 
   0   9   2      673.28      720.85     24.36 o 
   1   9   2      338.54      408.54     38.84 o 
   2   9   2    17086.19    16681.56    315.49 o 
   3   9   2      111.05      190.76     18.72 o 
   4   9   2      780.79      712.45     29.92 o 
   5   9   2      648.57      798.26     50.76 o 
   6   9   2    11778.17    11162.21    318.58 o 
   7   9   2       44.68      308.81     39.69 o 
   8   9   2     1764.40     1731.22     82.17 o 
   9   9   2      429.29      396.29     47.75 o 
  -8  10   2        4.83       64.90     39.02 o 
  -7  10   2     6837.28     7125.38    398.11 o 
  -6  10   2       39.91       46.16    151.34 o 
  -5  10   2      107.07      112.02     26.92 o 
  -4  10   2        1.18       34.49     23.06 o 
  -3  10   2     8454.67     8922.85    179.26 o 
  -2  10   2       18.73      122.19     66.76 o 
  -1  10   2     2041.24     2116.35     55.77 o 
   0  10   2        2.36       18.68     52.80 o 
   1  10   2     7616.67     7659.27    156.61 o 
   2  10   2      356.21      288.65     21.46 o 
   3  10   2     6131.13     6765.87    142.56 o 
   4  10   2       80.01      120.67     32.93 o 
   5  10   2     1095.41     1249.43     64.20 o 
   6  10   2       20.01       25.17     32.82 o 
   7  10   2     5603.93     5611.76    184.46 o 
  -4  11   2     3796.96     3765.02    127.91 o 
  -3  11   2      108.12      143.92     29.22 o 
  -2  11   2     6193.22     6528.38    400.48 o 
  -1  11   2      231.97      263.58     98.41 o 
   0  11   2      527.41      545.39     27.36 o 
   1  11   2      105.76      125.81     20.76 o 
   2  11   2     5717.73     6302.00    191.11 o 
   3  11   2       33.43      144.55     33.64 o 
 -15   0   3      629.39      404.61     31.67 o 
 -13   0   3     8191.77     8865.27    250.85 o 
 -11   0   3     4056.26     4430.87    133.74 o 
  -9   0   3     5643.84     5340.45    151.71 o 
  -7   0   3    60225.02    59569.99   1504.66 o 
  -5   0   3     6038.35     6269.74    167.46 o 
  -3   0   3     4544.98     4375.50     81.33 o 
  -1   0   3    51170.05    51376.66   1289.67 o 
   1   0   3     1767.58     1508.29     55.95 o 
   3   0   3    30534.98    30673.18    775.53 o 
   5   0   3    19947.55    20439.48    522.64 o 
   7   0   3    30843.34    31438.84    801.56 o 
   9   0   3      236.25      306.99     21.61 o 
  11   0   3     9382.80     9472.31    259.02 o 
  15   0   3     2754.82     2934.13    118.89 o 
 -16   1   3     3931.70     3633.51    121.82 o 
 -15   1   3      122.19       18.27     24.17 o 
 -14   1   3      307.08      263.64     40.55 o 
 -13   1   3      518.08      531.56     37.02 o 
 -12   1   3     9430.47     9761.21    191.11 o 
 -11   1   3      706.16      749.26     45.50 o 
 -10   1   3        6.75       55.92     15.67 o 
  -9   1   3     1716.61     1697.42     47.36 o 
  -8   1   3    10595.49    10455.39    196.65 o 
  -7   1   3     1199.78     1421.71     34.40 o 
  -6   1   3     3978.24     3582.01     71.88 o 
  -5   1   3     2040.81     1844.72     56.51 o 
  -4   1   3      140.95      140.22     10.64 o 
  -3   1   3    10993.51    11335.56    160.71 o 
  -2   1   3    52638.82    48803.37    867.30 o 
  -1   1   3     6766.79     7080.08    129.12 o 
   0   1   3      507.67      494.88     26.79 o 
   1   1   3     2822.66     2898.21     45.25 o 
   2   1   3    53658.22    50663.93    735.86 o 
   3   1   3     3997.05     3902.68     61.95 o 
   4   1   3     6727.67     6701.61    103.67 o 
   5   1   3        9.83       38.16      6.96 o 
   6   1   3    46260.35    44720.70    687.27 o 
   7   1   3        0.72       36.71     16.59 o 
   8   1   3    13452.94    13641.70    209.19 o 
   9   1   3       96.45      103.96     26.96 o 
  10   1   3     3100.86     2978.78    103.60 o 
  11   1   3       14.97       53.89     15.83 o 
  12   1   3    11644.19    11322.83    224.30 o 
  13   1   3       50.95      152.09     23.96 o 
  14   1   3       12.43       92.12     36.09 o 
  15   1   3      100.68      338.11     48.12 o 
 -16   2   3       30.75      -23.06     23.06 o 
 -15   2   3     2669.36     2235.90     84.69 o 
 -14   2   3     1154.91     1054.34     49.90 o 
 -13   2   3     9841.47     9947.36    280.81 o 
 -12   2   3      569.41      550.87     31.35 o 
 -11   2   3    13172.66    13427.12    468.85 o 
 -10   2   3     2421.07     2281.84    151.15 o 
  -9   2   3     6248.95     6171.27    157.28 o 
  -8   2   3     5560.54     5624.26    193.23 o 
  -7   2   3    37695.14    37940.80    556.44 o 
  -6   2   3     9342.33     9865.48    149.58 o 
  -5   2   3      207.64      231.74     19.66 o 
  -4   2   3     1163.94     1181.31     55.14 o 
  -3   2   3    46789.38    44868.00    652.80 o 
  -2   2   3    18917.80    18629.91    272.56 o 
  -1   2   3     7889.70     8341.97    123.92 o 
   0   2   3     5214.29     5355.66    149.88 o 
   1   2   3    28825.50    26958.79    481.35 o 
   2   2   3     1120.04     1035.03     22.18 o 
   3   2   3    12178.04    11579.80    150.05 o 
   4   2   3     3692.35     3754.68     75.00 o 
   5   2   3      267.58      223.98     19.03 o 
   6   2   3      250.84      322.70     19.14 o 
   7   2   3    12034.28    12024.24    184.44 o 
   8   2   3      410.32      389.78     42.56 o 
   9   2   3      491.25      480.46     23.35 o 
  10   2   3      424.19      455.43     79.50 o 
  11   2   3     9090.55     8930.49    181.34 o 
  12   2   3      100.27      121.52     36.26 o 
  13   2   3     1720.54     1853.10     54.40 o 
  14   2   3      307.31      338.07     29.99 o 
  15   2   3     2031.09     1949.51    174.70 o 
 -16   3   3     3118.98     3076.67    111.13 o 
 -15   3   3      280.10      228.50     35.98 o 
 -14   3   3      312.76      143.95     33.90 o 
 -13   3   3      457.42      258.39     31.49 o 
 -12   3   3    14854.65    16022.75    434.12 o 
 -11   3   3      135.32      150.53     25.55 o 
 -10   3   3     3030.64     2796.19     64.02 o 
  -9   3   3     5527.62     5589.47    110.58 o 
  -8   3   3    22342.42    23657.66    351.75 o 
  -7   3   3      368.10      283.90     12.48 o 
  -6   3   3    11021.05    11396.05    175.45 o 
  -5   3   3    15168.00    14774.62    220.93 o 
  -4   3   3    15921.06    15700.87    233.68 o 
  -3   3   3     1159.10     1280.78     30.78 o 
  -2   3   3    24043.86    23312.31    791.33 o 
  -1   3   3     2631.48     2703.94     43.68 o 
   0   3   3     5285.22     5501.24     84.28 o 
   1   3   3      808.00      647.03     22.59 o 
   2   3   3    38587.43    37323.59    665.86 o 
   3   3   3     2625.06     2505.89     54.95 o 
   4   3   3     2823.60     3231.87     96.87 o 
   5   3   3    13844.92    13482.36    239.96 o 
   6   3   3    17585.82    17372.38    260.15 o 
   7   3   3      217.98      264.59     21.67 o 
   8   3   3     2008.80     1839.19     48.45 o 
   9   3   3     5127.54     4620.09    101.54 o 
  10   3   3     2211.82     2026.79    112.30 o 
  11   3   3      262.01      253.27     61.23 o 
  12   3   3     6726.36     6532.44    190.14 o 
  13   3   3     1925.75     1742.05    143.08 o 
  14   3   3       27.41      131.13     28.13 o 
  15   3   3      246.11      255.81     31.51 o 
 -15   4   3      145.89      126.32     34.64 o 
 -14   4   3     1925.56     1501.09     67.24 o 
 -13   4   3     6054.51     5800.49    178.86 o 
 -12   4   3      405.81      311.45     30.34 o 
 -11   4   3     8030.99     8090.52    234.40 o 
 -10   4   3     2910.85     2424.96     84.84 o 
  -9   4   3      648.56      715.77     72.35 o 
  -8   4   3     1408.45     1593.89     72.76 o 
  -7   4   3    21794.25    22846.89    416.54 o 
  -6   4   3     4445.44     4487.18     78.82 o 
  -5   4   3      217.35      185.41     18.62 o 
  -4   4   3    15412.55    16355.71    244.34 o 
  -3   4   3    31358.84    31367.61    460.43 o 
  -2   4   3       20.95       61.48      9.97 o 
  -1   4   3    13453.07    14026.89    238.42 o 
   0   4   3    17438.47    17485.75    258.90 o 
   1   4   3    19329.92    19745.09    318.74 o 
   2   4   3       29.53       96.12     51.17 o 
   3   4   3    20702.17    22524.70    582.24 o 
   4   4   3    11783.33    11336.18    214.19 o 
   5   4   3     1837.96     1683.25     60.52 o 
   6   4   3     4466.13     4569.26    137.49 o 
   7   4   3     6352.53     6328.40    182.49 o 
   8   4   3     6630.00     6419.93    187.43 o 
   9   4   3      255.54      210.83     24.97 o 
  10   4   3     6353.82     5766.20    125.14 o 
  11   4   3     4327.69     3937.96    201.75 o 
  12   4   3      627.20      609.46    129.32 o 
  13   4   3      419.92      425.31     42.57 o 
  14   4   3     1500.26     1492.73     52.18 o 
 -15   5   3     2985.93     2461.50     96.76 o 
 -14   5   3      417.59      303.58     41.55 o 
 -13   5   3      528.06      291.88     35.98 o 
 -12   5   3     3524.98     3197.01    111.32 o 
 -11   5   3     2966.51     2519.12     90.52 o 
 -10   5   3        9.97      -17.34     17.34 o 
  -9   5   3     2558.42     2123.35     77.45 o 
  -8   5   3     3304.10     3050.38    100.29 o 
  -7   5   3      194.95      211.04     37.14 o 
  -6   5   3     1960.88     2074.18     38.85 o 
  -5   5   3     9978.30    10162.35    156.62 o 
  -4   5   3     1529.88     1523.38     46.93 o 
  -3   5   3     6428.97     6391.99    101.05 o 
  -2   5   3    16201.22    16699.30    248.80 o 
  -1   5   3    17682.76    17543.60    261.11 o 
   0   5   3      207.46      249.34     19.27 o 
   1   5   3    13579.93    13466.94    202.10 o 
   2   5   3    19220.14    19487.53    336.72 o 
   3   5   3     3400.01     3081.23     96.87 o 
   4   5   3     2368.23     2498.06     73.07 o 
   5   5   3    17393.44    16966.45    448.64 o 
   6   5   3    13909.36    13654.86    368.92 o 
   7   5   3      255.10      217.43     21.02 o 
   8   5   3     3052.44     3019.49    103.22 o 
   9   5   3     7832.07     7674.74    224.86 o 
  10   5   3     2565.28     2437.66     89.41 o 
  11   5   3     1669.60     1365.01     62.60 o 
  12   5   3     3006.36     2922.88    106.49 o 
 -14   6   3     4079.26     4247.60    146.29 o 
 -13   6   3     1729.75     1514.31     71.25 o 
 -12   6   3       10.86       66.31     33.57 o 
 -11   6   3      609.31      570.50     41.77 o 
 -10   6   3     8826.82     8907.42    258.50 o 
  -9   6   3     1217.30      917.85     47.27 o 
  -8   6   3     3388.89     3060.96    103.59 o 
  -7   6   3     3410.78     3758.23    119.67 o 
  -6   6   3    16383.95    17571.99    720.86 o 
  -5   6   3       66.03      116.19     36.43 o 
  -4   6   3     9087.52     9062.98    147.59 o 
  -3   6   3     3443.28     3389.59    110.59 o 
  -2   6   3     7067.18     6828.56    122.09 o 
  -1   6   3     5966.96     6088.78     96.65 o 
   0   6   3    20719.94    20799.43    340.02 o 
   1   6   3      429.22      436.89     41.98 o 
   2   6   3       46.19       94.42     34.70 o 
   3   6   3     5061.50     5350.99    157.95 o 
   4   6   3    10745.77    10630.84    291.21 o 
   5   6   3      384.60      411.62     32.56 o 
   6   6   3     3346.91     2741.27     94.79 o 
   7   6   3     5691.78     5423.06    164.11 o 
   8   6   3     3151.07     2807.92     99.40 o 
   9   6   3       42.89       76.15     28.14 o 
  11   6   3     3453.73     3573.88    124.53 o 
  12   6   3      647.13      739.82     49.23 o 
  13   6   3      441.69      409.54     42.51 o 
 -13   7   3     2659.42     2373.68     97.61 o 
 -12   7   3      784.05      750.55     50.61 o 
 -11   7   3     2745.43     2397.97     93.08 o 
 -10   7   3      182.56      167.23     37.13 o 
  -9   7   3    12842.49    12434.25    349.10 o 
  -8   7   3     1375.88     1346.36     70.47 o 
  -6   7   3      513.97      488.83     70.62 o 
  -5   7   3    20706.18    20575.13    383.07 o 
  -4   7   3      806.08      750.38     49.83 o 
  -3   7   3      294.22      292.86     21.13 o 
  -2   7   3     2164.25     2193.07     58.48 o 
  -1   7   3    29619.03    29104.86    431.16 o 
   0   7   3      258.08      225.53     32.17 o 
   1   7   3     3405.66     3520.18     76.57 o 
   2   7   3     3189.99     3198.13    142.15 o 
   3   7   3     2297.44     2202.40     78.83 o 
   4   7   3       48.93       93.60     22.98 o 
   5   7   3     7889.66     7720.74    223.30 o 
   6   7   3     2925.99     2919.94    104.45 o 
   7   7   3      109.44      171.46     25.21 o 
   8   7   3     1295.12     1175.91     57.92 o 
   9   7   3     5774.20     5749.02    166.99 o 
  10   7   3      457.07      445.74     30.77 o 
  11   7   3      808.48      738.23     36.58 o 
  12   7   3      984.24     1020.10    172.06 o 
 -12   8   3      120.72      148.45     43.15 o 
 -11   8   3      549.53      438.80     42.22 o 
 -10   8   3     6656.26     6363.71    198.61 o 
  -9   8   3       86.29       99.92     33.94 o 
  -8   8   3     2202.94     1943.15     54.60 o 
  -7   8   3     2544.47     2331.25     61.86 o 
  -6   8   3     9895.57    10104.75    200.63 o 
  -5   8   3       84.57      105.71     27.98 o 
  -4   8   3     5753.12     5707.01    142.95 o 
  -3   8   3     1323.74     1280.61     40.46 o 
  -2   8   3     7433.08     7339.76    323.05 o 
  -1   8   3       32.93       70.25     12.49 o 
   0   8   3    15693.72    16305.80    304.44 o 
   1   8   3      577.76      576.76     23.94 o 
   2   8   3      141.97      215.59     95.72 o 
   3   8   3        7.84       62.34     58.93 o 
   4   8   3    10110.57    10465.69    293.29 o 
   5   8   3       31.21      145.55     26.81 o 
   6   8   3     2553.49     2543.59     97.95 o 
   7   8   3       32.03      -28.44     28.44 o 
   8   8   3     2882.63     2878.32    108.87 o 
   9   8   3       32.05       74.19     31.82 o 
  10   8   3     4497.35     4363.19    152.94 o 
 -10   9   3        2.72       20.24     45.04 o 
  -9   9   3     3928.95     4022.96    139.94 o 
  -8   9   3      104.65      193.55     97.17 o 
  -7   9   3      157.11      331.74     26.36 o 
  -6   9   3       18.85       34.25     31.80 o 
  -5   9   3     8338.17     8625.71    175.70 o 
  -4   9   3      303.86      319.47     34.26 o 
  -3   9   3     2977.72     2805.74    124.03 o 
  -2   9   3        5.36       30.03     40.10 o 
  -1   9   3    11997.75    11296.34    341.48 o 
   0   9   3      266.21      253.21     18.64 o 
   1   9   3     7365.72     7610.09    153.58 o 
   2   9   3        1.11       31.84     46.54 o 
   3   9   3     5800.96     5777.12    140.39 o 
   4   9   3       25.60      -23.06     23.06 o 
   5   9   3    12155.55    12605.79    353.96 o 
   6   9   3       36.36      113.65     28.44 o 
   7   9   3      751.22      862.94     54.58 o 
   8   9   3       11.52      180.60     39.39 o 
   9   9   3     7176.67     7859.35    244.35 o 
  -8  10   3      786.02      752.80     53.58 o 
  -7  10   3       20.13      184.11     28.72 o 
  -6  10   3     5998.14     5757.13    126.73 o 
  -5  10   3      110.76      166.53     31.78 o 
  -4  10   3     6034.46     5673.84    172.84 o 
  -3  10   3       34.61       22.06     20.50 o 
  -2  10   3      907.22     1092.82     36.16 o 
  -1  10   3       16.13       86.01     57.50 o 
   0  10   3    10721.49    10911.00    242.01 o 
   1  10   3       46.03       93.60     28.00 o 
   2  10   3       55.43       69.63     19.24 o 
   3  10   3       11.29       55.25     27.48 o 
   4  10   3     9845.32    10165.72    292.18 o 
   5  10   3      139.91      145.10     37.43 o 
   6  10   3     2586.64     2838.33    110.39 o 
  -4  11   3      331.60      239.34     34.98 o 
  -3  11   3      393.36      417.04     35.98 o 
  -2  11   3      492.01      590.59     39.17 o 
  -1  11   3     4997.48     5349.34    226.03 o 
   0  11   3      144.56      207.78     26.16 o 
   1  11   3     2239.10     2448.29    104.06 o 
   2  11   3      306.94      332.94     34.16 o 
 -16   0   4     3733.82     3890.26    129.03 o 
 -14   0   4    16361.63    17268.17    464.31 o 
 -10   0   4    25027.13    27359.33    705.95 o 
  -8   0   4     4362.13     4340.72    124.98 o 
  -6   0   4    19244.78    19092.29    490.56 o 
  -4   0   4     4493.72     4895.52    132.07 o 
  -2   0   4    16268.02    16443.36    418.42 o 
   0   0   4    53103.63    53442.54    949.60 o 
   2   0   4     1780.83     1877.70     54.21 o 
   4   0   4    13130.36    12522.02    324.15 o 
   6   0   4     4653.27     4565.21    112.80 o 
   8   0   4    10078.96     9743.47    261.32 o 
  10   0   4     9853.12    10065.76    273.13 o 
  14   0   4     6468.08     6676.01    215.43 o 
 -17   1   4        8.71      -26.33     26.33 o 
 -16   1   4        5.03      -23.87     23.87 o 
 -15   1   4     7590.14     7731.66    227.09 o 
 -14   1   4       19.92       84.17     19.07 o 
 -13   1   4     3696.15     3970.01    131.79 o 
 -12   1   4       20.68       73.20     18.51 o 
 -11   1   4     6909.23     7310.25    146.23 o 
 -10   1   4      491.45      520.66     53.08 o 
  -9   1   4    21385.11    22336.02    527.49 o 
  -8   1   4       22.17       45.48     33.06 o 
  -7   1   4     3191.95     3259.56     76.60 o 
  -6   1   4      815.72      871.44     57.01 o 
  -5   1   4    36139.98    34383.68    502.69 o 
  -4   1   4      344.69      434.95     14.31 o 
  -3   1   4     1565.21     1848.81     95.54 o 
  -2   1   4    14524.02    13878.00    203.54 o 
  -1   1   4    72846.05    68378.56   1214.16 o 
   0   1   4     2096.99     2248.55     44.25 o 
   1   1   4      280.66      277.20     38.05 o 
   2   1   4     7484.95     7075.50    107.38 o 
   3   1   4     8021.59     7283.96    111.56 o 
   4   1   4       27.81      100.81     21.23 o 
   5   1   4    28069.08    27750.18    587.44 o 
   6   1   4     6293.54     6533.08    197.61 o 
   7   1   4      318.88      296.38     56.60 o 
   8   1   4      108.86      141.70     18.33 o 
   9   1   4    14962.44    15506.08    238.15 o 
  10   1   4      605.65      595.84     32.15 o 
  11   1   4     1631.88     1523.55     69.08 o 
  12   1   4      359.54      408.09    114.45 o 
  13   1   4     6740.05     6897.57    201.10 o 
  14   1   4        0.53      191.07     45.04 o 
  15   1   4     3555.63     3383.73    132.41 o 
 -16   2   4     1287.85      971.06     54.84 o 
 -15   2   4      257.93      109.13     28.26 o 
 -14   2   4     7658.20     7507.73    221.15 o 
 -13   2   4      328.95      411.88     73.63 o 
 -12   2   4        3.63      -38.30     67.80 o 
 -11   2   4     1199.17     1333.14     62.77 o 
 -10   2   4    15713.76    16081.60    658.32 o 
  -9   2   4       43.99       80.05     10.43 o 
  -8   2   4     8476.75     9033.39    140.11 o 
  -7   2   4     3313.26     3552.95     68.00 o 
  -6   2   4    31719.37    32541.48    412.93 o 
  -5   2   4      152.91      161.70     26.16 o 
  -4   2   4    14055.15    14233.84    377.99 o 
  -3   2   4     1594.94     1551.00     29.30 o 
  -2   2   4     2080.44     2054.33     67.13 o 
  -1   2   4     6763.24     6576.00    122.01 o 
   0   2   4    19305.74    17658.47    317.80 o 
   1   2   4     4530.69     4655.85    132.83 o 
   2   2   4     5252.18     5300.37     99.26 o 
   3   2   4     5776.19     5526.03     86.01 o 
   4   2   4    27203.08    25464.03    390.44 o 
   5   2   4     2784.09     2845.00    135.68 o 
   6   2   4     6492.39     6458.12    102.67 o 
   7   2   4     3480.96     3166.54     56.04 o 
   8   2   4    13198.70    12548.31    241.45 o 
   9   2   4       35.68       95.34     14.30 o 
  10   2   4    11559.47    11442.51    225.61 o 
  11   2   4     2933.05     2870.82    116.44 o 
  12   2   4     2986.47     2794.85     95.50 o 
  13   2   4      121.55      149.74     29.52 o 
  14   2   4     6105.15     5672.31    127.46 o 
  15   2   4      480.25      554.65     52.80 o 
 -16   3   4     1241.91      908.42     55.95 o 
 -15   3   4     1692.46     1477.92     66.28 o 
 -14   3   4       69.74       40.25     24.73 o 
 -13   3   4     1186.96     1074.02     52.28 o 
 -12   3   4     5343.01     5482.47    168.12 o 
 -11   3   4     1493.14     1773.63    140.46 o 
 -10   3   4      605.36      604.25     71.96 o 
  -9   3   4    10639.69    11521.55    177.65 o 
  -8   3   4     4271.28     4424.69     93.20 o 
  -7   3   4     3635.75     3923.45     98.32 o 
  -6   3   4     1362.09     1372.46     37.48 o 
  -5   3   4    37917.92    38099.87    558.04 o 
  -4   3   4     8430.30     8690.12    132.60 o 
  -3   3   4     2817.90     2775.14     45.10 o 
  -2   3   4    21705.72    21919.59    321.65 o 
  -1   3   4    38112.65    36007.36    524.91 o 
   0   3   4     5767.12     5705.98    107.67 o 
   1   3   4     5746.59     5373.10    101.46 o 
   2   3   4     6377.09     6057.10    113.28 o 
   3   3   4     9521.20     8962.54    435.03 o 
   4   3   4      529.24      602.69     30.08 o 
   5   3   4    23815.56    24162.38    310.40 o 
   6   3   4     2105.57     1861.65     87.19 o 
   7   3   4      515.05      623.65     40.08 o 
   8   3   4      835.72      855.70    111.85 o 
   9   3   4    18780.07    17330.57    375.68 o 
  10   3   4     1096.13     1028.18     36.51 o 
  11   3   4     2339.61     2155.03    121.34 o 
  12   3   4     1815.03     1645.80     84.01 o 
  13   3   4     4874.53     4686.49    109.66 o 
  14   3   4       17.94       18.41     22.69 o 
 -16   4   4     1111.00      900.22     56.70 o 
 -15   4   4      748.82      510.20     41.44 o 
 -14   4   4     3493.89     3096.24    110.50 o 
 -13   4   4     7394.30     7352.12    221.15 o 
 -12   4   4      768.02      620.15     39.54 o 
 -11   4   4     3005.61     2829.20     98.62 o 
 -10   4   4     7918.35     7955.59    228.76 o 
  -9   4   4     4771.21     5246.88    145.25 o 
  -8   4   4     2431.02     2639.03     86.09 o 
  -7   4   4     8311.95     8630.28    135.36 o 
  -6   4   4     9384.31    10010.70    154.45 o 
  -5   4   4     1139.33     1155.94     29.23 o 
  -4   4   4    24751.28    24936.47    368.52 o 
  -3   4   4    10564.63    10557.79    159.00 o 
  -2   4   4      130.15      173.72     35.01 o 
  -1   4   4     2851.62     2736.10     52.14 o 
   0   4   4    16307.98    15325.91    227.88 o 
   1   4   4    13193.80    12902.38    236.03 o 
   2   4   4      802.69      565.75     99.75 o 
   3   4   4    14599.60    15278.19    402.16 o 
   4   4   4    22109.75    22177.17    576.30 o 
   5   4   4     2014.15     1929.61     69.73 o 
   6   4   4     3228.97     3360.32     76.05 o 
   7   4   4     4143.73     4035.40    124.01 o 
   8   4   4    10235.18     9703.45    271.05 o 
   9   4   4        9.38        4.81     15.50 o 
  10   4   4     5139.31     4956.72    111.55 o 
  11   4   4     2173.36     1894.17     77.14 o 
  12   4   4     1581.45     1433.49    167.94 o 
  13   4   4      906.21      857.17     37.28 o 
  14   4   4     1691.32     1561.67     44.10 o 
 -15   5   4     2642.33     2117.34     88.63 o 
 -14   5   4     1031.00      707.66     50.50 o 
 -13   5   4     1006.49      699.90     45.30 o 
 -12   5   4     8122.03     7577.53    226.53 o 
 -11   5   4     3903.88     3838.24    126.80 o 
 -10   5   4       37.06       -3.34     20.46 o 
  -9   5   4     5276.52     5280.30    160.88 o 
  -8   5   4    14815.23    16560.13    292.17 o 
  -7   5   4     2427.02     2571.77     83.01 o 
  -6   5   4     3106.15     3308.97     69.39 o 
  -5   5   4     9481.06     9748.91    150.98 o 
  -4   5   4     5479.10     5369.47     86.84 o 
  -3   5   4      208.12      174.75     15.08 o 
  -2   5   4    14420.05    14818.12    221.84 o 
  -1   5   4    16371.74    17178.38    256.19 o 
   0   5   4     4535.63     4379.74    102.66 o 
   1   5   4     1863.71     1942.38     53.95 o 
   2   5   4    22262.30    22705.31    410.53 o 
   3   5   4     6940.84     7218.78    202.47 o 
   4   5   4       31.97       76.23     19.08 o 
   5   5   4     9192.25     9510.67    263.33 o 
   6   5   4     7227.41     6425.24    188.21 o 
   7   5   4      935.61      773.73     33.25 o 
   8   5   4     1095.09      946.26     33.37 o 
   9   5   4     2968.15     2606.59    150.93 o 
  10   5   4       31.17       74.58     36.09 o 
  11   5   4      476.38      459.03    105.84 o 
  12   5   4     3816.76     3317.57    116.59 o 
  13   5   4      792.64      861.31     58.44 o 
 -14   6   4     3002.62     2544.33    100.36 o 
 -13   6   4     4077.88     3989.32    137.08 o 
 -12   6   4       98.93      133.85     36.87 o 
 -11   6   4     2043.96     1799.51     74.85 o 
 -10   6   4     7270.13     7049.25    211.08 o 
  -9   6   4     3356.95     2892.54     99.69 o 
  -8   6   4      818.67      607.97    105.32 o 
  -7   6   4    10459.69    10211.99    200.14 o 
  -6   6   4     7399.23     7727.92    137.88 o 
  -5   6   4      286.52      308.30     42.61 o 
  -4   6   4     1150.53     1069.15    102.77 o 
  -3   6   4    15350.66    15737.04    205.57 o 
  -2   6   4     2052.59     1911.81     61.90 o 
  -1   6   4     5558.69     5517.28     88.77 o 
   0   6   4     3432.85     3417.84    122.02 o 
   1   6   4     9690.20    10020.45    190.84 o 
   2   6   4      357.73      364.47     26.10 o 
   3   6   4    11324.78    11783.36    320.73 o 
   4   6   4     2831.29     2865.55     97.35 o 
   5   6   4     1004.86     1044.95     50.61 o 
   6   6   4       14.71       -1.34     19.23 o 
   7   6   4    12672.73    12767.57    352.44 o 
   8   6   4      163.65       84.17     26.44 o 
   9   6   4     1071.73      868.30     36.37 o 
  10   6   4      447.02      509.80     30.48 o 
  11   6   4     6331.79     6210.92    198.72 o 
  12   6   4      154.84      133.82     25.88 o 
 -13   7   4      234.49      272.35     48.23 o 
 -12   7   4     3837.09     3904.78    135.49 o 
 -11   7   4      753.39      605.07     44.96 o 
 -10   7   4       24.68       20.46     25.21 o 
  -9   7   4      841.29      578.82     38.28 o 
  -8   7   4    12382.19    12727.02    292.83 o 
  -7   7   4      175.82      184.27     22.45 o 
  -6   7   4     5512.29     5332.87    113.35 o 
  -5   7   4      979.91      947.56     35.01 o 
  -4   7   4     6216.67     6059.76    117.07 o 
  -3   7   4       84.47      105.69      8.83 o 
  -2   7   4    14502.39    15215.26    230.68 o 
  -1   7   4     2775.00     2693.88    118.40 o 
   0   7   4     1026.78     1061.80    120.26 o 
   1   7   4       15.60       94.73     11.90 o 
   2   7   4     7632.91     8019.97    226.90 o 
   3   7   4      700.54      532.30     33.97 o 
   4   7   4     2331.57     2347.32     86.22 o 
   5   7   4     1150.22     1198.78     57.89 o 
   6   7   4     9484.62     9470.61    272.35 o 
   7   7   4       38.98       63.86     28.70 o 
   9   7   4     1668.74     1446.14     70.47 o 
  10   7   4     1382.54     1344.89     68.99 o 
  11   7   4      257.14      377.50     43.70 o 
 -12   8   4        6.99      -10.10     41.44 o 
 -11   8   4     2606.59     2496.21     98.28 o 
 -10   8   4      262.27      160.88     35.53 o 
  -9   8   4     2423.63     2152.58     86.88 o 
  -8   8   4       80.27      156.76     60.74 o 
  -7   8   4    11913.74    12200.90    239.85 o 
  -6   8   4      239.10      278.80     22.76 o 
  -5   8   4      122.07      192.30     25.25 o 
  -4   8   4      201.58      212.34     13.83 o 
  -3   8   4    11897.06    12246.97    400.09 o 
  -2   8   4      229.61      260.45     32.53 o 
  -1   8   4     4389.36     4642.65     96.93 o 
   0   8   4      188.94      213.50     78.90 o 
   1   8   4     9046.77     8899.64    267.02 o 
   2   8   4       10.77       59.33     24.32 o 
   3   8   4     9578.40     9695.35    272.91 o 
   4   8   4       41.65      -20.57     20.57 o 
   5   8   4     5059.17     4628.15    149.86 o 
   6   8   4        5.47      -23.54     23.54 o 
   7   8   4    10429.51    11264.25    322.40 o 
   8   8   4      251.44      408.02     42.96 o 
   9   8   4        3.91      128.51     38.73 o 
  10   8   4      252.32      596.09     53.58 o 
 -10   9   4       14.81      392.91     54.47 o 
  -9   9   4       24.51      182.61     39.88 o 
  -8   9   4     6506.21     6606.04    192.30 o 
  -7   9   4      195.27      127.34     31.58 o 
  -6   9   4     2984.73     2789.88    100.88 o 
  -5   9   4       39.58      159.36     59.09 o 
  -4   9   4     3032.98     2968.55    100.59 o 
  -3   9   4       23.95      111.50     67.60 o 
  -2   9   4    14336.63    13639.91    710.17 o 
  -1   9   4       16.70       82.98     15.46 o 
   0   9   4     1016.65     1087.76     33.88 o 
   1   9   4      252.37      288.63     57.57 o 
   2   9   4    14810.25    15638.20    422.95 o 
   3   9   4       50.34      136.60     31.52 o 
   4   9   4      323.54      112.36     29.26 o 
   5   9   4       86.18      119.93     29.44 o 
   6   9   4     9265.83     9157.45    269.71 o 
   7   9   4       39.55       59.71     32.04 o 
  -8  10   4       40.19      111.07     98.82 o 
  -7  10   4     6635.82     6659.99    148.46 o 
  -6  10   4       75.24      151.90     34.57 o 
  -5  10   4      188.90      181.97     28.78 o 
  -4  10   4       40.07      138.27     28.37 o 
  -3  10   4     9913.81     9474.43    268.97 o 
  -2  10   4        4.90      -21.42     21.42 o 
  -1  10   4     1617.40     1486.71     96.48 o 
   0  10   4       37.62       49.31     25.88 o 
   1  10   4     7943.08     8315.83    324.50 o 
   2  10   4       11.39       82.28     31.71 o 
   3  10   4     6647.81     6623.77    200.72 o 
   4  10   4      227.89      293.92     39.43 o 
   5  10   4     1288.39     1384.24     71.33 o 
   6  10   4       16.89      -33.90     33.90 o 
  -4  11   4     3898.96     3648.62    122.86 o 
  -3  11   4      110.33      105.71     28.22 o 
  -2  11   4     5069.75     4892.99    154.98 o 
  -1  11   4      241.85      208.41     31.71 o 
   0  11   4      865.94      785.71     48.42 o 
   1  11   4       63.45      125.98     31.30 o 
 -15   0   5      801.81      821.69     50.98 o 
 -13   0   5     6913.71     7617.97    221.11 o 
 -11   0   5     4034.49     4273.29    130.81 o 
  -9   0   5     6455.67     6281.73    176.66 o 
  -7   0   5    31182.07    30633.23    782.03 o 
  -5   0   5     2995.20     2951.69     85.77 o 
  -3   0   5    15700.38    14917.13    382.74 o 
  -1   0   5    30108.35    28568.68    509.70 o 
   1   0   5    19535.93    18672.35    820.85 o 
   3   0   5    22114.98    21554.09    550.08 o 
   5   0   5    29822.19    28826.48    734.84 o 
   7   0   5    28037.21    28738.75    737.18 o 
   9   0   5     1279.49     1273.93     51.09 o 
  11   0   5    16458.49    15418.17    425.40 o 
  13   0   5      117.61      165.75     41.77 o 
 -17   1   5       14.79      -28.00     28.00 o 
 -16   1   5     3338.94     3561.66    122.60 o 
 -15   1   5      825.27      842.40    117.02 o 
 -14   1   5     1989.84     2158.30     59.64 o 
 -13   1   5       11.83       54.53     81.61 o 
 -12   1   5     8141.14     8838.28    175.66 o 
 -11   1   5     1249.29     1201.17     78.27 o 
 -10   1   5      280.21      279.31     49.05 o 
  -9   1   5      333.56      300.16     15.85 o 
  -8   1   5    18670.37    20205.86    370.25 o 
  -7   1   5      230.86      305.86     16.65 o 
  -6   1   5     3575.54     3316.56    122.60 o 
  -5   1   5      907.14      833.33     17.33 o 
  -4   1   5     7790.00     7806.50    206.34 o 
  -3   1   5     1286.02     1274.52     69.80 o 
  -2   1   5    54943.68    52273.55    758.54 o 
  -1   1   5     1473.82     1623.67     65.68 o 
   0   1   5     1492.48     1600.01    113.97 o 
   1   1   5     1846.91     1732.11     38.65 o 
   2   1   5    50711.79    50950.45    742.19 o 
   3   1   5     1438.12     1401.27     26.68 o 
   4   1   5     1574.02     1446.13     87.37 o 
   5   1   5       25.52       68.97      8.17 o 
   6   1   5    48227.00    49759.50    730.20 o 
   7   1   5       64.95      140.63     25.83 o 
   8   1   5     8349.64     8116.75    130.50 o 
   9   1   5      133.44      164.51     18.51 o 
  10   1   5     6802.04     6825.21    300.18 o 
  11   1   5       43.38      142.20     41.21 o 
  12   1   5     7289.41     8718.80    266.63 o 
  13   1   5      114.07       88.56     39.36 o 
  14   1   5      592.74      745.57     62.04 o 
 -16   2   5      115.70       47.71     28.78 o 
 -15   2   5      506.42      402.04     35.83 o 
 -14   2   5     2066.89     1980.66     82.17 o 
 -13   2   5    13191.96    14489.40    278.01 o 
 -12   2   5       60.42      151.68     66.22 o 
 -11   2   5     5285.30     5452.80    232.77 o 
 -10   2   5     7122.23     7503.11    148.71 o 
  -9   2   5     6196.04     6037.53    132.77 o 
  -8   2   5     1444.02     1367.92     42.65 o 
  -7   2   5    25395.31    25543.92    474.79 o 
  -6   2   5     8768.19     9174.11    120.64 o 
  -5   2   5      192.13      145.09     12.19 o 
  -4   2   5     1473.99     1531.43     27.93 o 
  -3   2   5    40507.43    37649.98    673.44 o 
  -2   2   5     7413.52     7129.71    132.93 o 
  -1   2   5      861.47      838.39     20.69 o 
   0   2   5      748.30      677.14     23.21 o 
   1   2   5    37773.40    36418.92    719.99 o 
   2   2   5     4203.93     4386.73    169.35 o 
   3   2   5     9830.69    10355.32    156.79 o 
   4   2   5      738.89      656.05     15.88 o 
   5   2   5     4973.25     4600.32    221.47 o 
   6   2   5       15.72       90.74     46.33 o 
   7   2   5    12063.50    11833.53    314.29 o 
   8   2   5       23.14       55.34     14.26 o 
   9   2   5      652.31      657.98     29.67 o 
  10   2   5      448.25      477.70     20.69 o 
  11   2   5    12315.58    12413.94    298.33 o 
  12   2   5        4.09      102.72     21.56 o 
  13   2   5     1805.65     1584.71    182.27 o 
  14   2   5      521.65      506.75     49.27 o 
 -16   3   5     3152.25     2801.53    105.67 o 
 -15   3   5     1037.88      935.16     52.54 o 
 -14   3   5     1780.77     1535.14     68.47 o 
 -12   3   5    13343.05    14832.74    565.10 o 
 -11   3   5     1599.65     1699.95    161.14 o 
 -10   3   5       52.76      149.37     24.34 o 
  -9   3   5     8617.37     9136.20    240.86 o 
  -8   3   5    25170.62    26521.46    483.21 o 
  -7   3   5     2730.12     2916.12     51.45 o 
  -6   3   5     1050.71     1060.91     86.55 o 
  -5   3   5    15884.41    15830.42    237.04 o 
  -4   3   5    23527.68    24094.77    622.94 o 
  -3   3   5      125.23      119.06     13.69 o 
  -2   3   5    25463.19    25444.44    622.97 o 
  -1   3   5     5167.22     5149.10     98.81 o 
   0   3   5    27686.28    28417.91    510.23 o 
   1   3   5     1438.82     1264.22     67.74 o 
   2   3   5    41323.62    40111.39    716.88 o 
   3   3   5     1988.51     1886.20    109.33 o 
   4   3   5      290.62      330.81     52.87 o 
   5   3   5    12348.67    12703.48    240.76 o 
   6   3   5    11786.02    11939.71    229.07 o 
   7   3   5      376.61      398.85     21.20 o 
   8   3   5     2507.64     2380.00     64.16 o 
   9   3   5     3542.82     3139.48     77.45 o 
  10   3   5     1417.50     1412.64     92.81 o 
  11   3   5       53.18       81.23     21.12 o 
  12   3   5     5393.48     5413.71    270.84 o 
  13   3   5     1302.81     1320.24     50.28 o 
  14   3   5       81.08      196.47     97.78 o 
 -16   4   5      540.47      245.24     43.40 o 
 -15   4   5      105.25      -27.36     27.36 o 
 -13   4   5     7445.20     7665.60    228.46 o 
 -12   4   5       41.80      159.70     32.15 o 
 -11   4   5     4360.09     4764.78    151.94 o 
 -10   4   5     2955.11     3268.89     97.50 o 
  -9   4   5     1528.83     1611.61     85.25 o 
  -8   4   5     2008.90     2082.29     94.42 o 
  -7   4   5    10801.86    11527.14    177.66 o 
  -6   4   5    10349.63    11525.08    176.56 o 
  -5   4   5      598.16      610.49     29.85 o 
  -4   4   5    12322.07    12587.65    186.16 o 
  -3   4   5    21464.62    21606.93    459.35 o 
  -2   4   5     1220.28     1157.81     22.74 o 
  -1   4   5     2578.64     2587.96     73.29 o 
   0   4   5    16106.11    15324.65    279.79 o 
   1   4   5    19964.26    20338.26    628.72 o 
   2   4   5      959.07     1117.76     33.12 o 
   3   4   5    11662.80    12473.38    332.28 o 
   4   4   5    15339.64    15762.66    417.16 o 
   5   4   5     9033.26     9684.47    266.89 o 
   6   4   5     3025.21     3000.29     99.62 o 
   7   4   5     7589.06     7751.34    221.33 o 
   8   4   5     7557.31     6565.26    193.86 o 
   9   4   5      384.30      339.03     48.47 o 
  10   4   5     6592.37     5729.35    161.26 o 
  11   4   5     7001.17     6370.93    141.48 o 
  12   4   5     1927.62     1660.77     62.92 o 
  13   4   5     1401.25     1152.81     47.34 o 
 -15   5   5     2661.12     2266.79     91.90 o 
 -14   5   5      412.90      169.61     35.42 o 
 -13   5   5      471.76      256.94     33.49 o 
 -12   5   5     2276.16     2147.71     82.87 o 
 -11   5   5     2199.98     2033.72     80.24 o 
 -10   5   5       39.13       29.63     25.62 o 
  -9   5   5     4382.23     4309.31    137.05 o 
  -8   5   5     5648.05     6472.44    194.76 o 
  -7   5   5      827.63      964.41    108.38 o 
  -6   5   5     2032.82     2132.46     40.68 o 
  -5   5   5    11574.83    11509.16    177.01 o 
  -4   5   5     6409.86     6314.00     86.50 o 
  -3   5   5     4458.49     4498.18     72.96 o 
  -2   5   5    17405.33    16851.70    251.46 o 
  -1   5   5    19092.59    18686.25    278.00 o 
   0   5   5     2525.28     2373.73     52.09 o 
   1   5   5     7923.74     7626.96    186.91 o 
   2   5   5    21194.72    21343.86    555.95 o 
   3   5   5     4961.37     5071.18    148.97 o 
   4   5   5      389.17      500.14     31.34 o 
   5   5   5    13124.79    13026.88    353.85 o 
   6   5   5    10603.60    10638.01    296.07 o 
   7   5   5     1907.22     1768.09     72.26 o 
   8   5   5     2718.57     2462.87     91.19 o 
   9   5   5    12517.34    12314.39    342.86 o 
  10   5   5     2217.08     1818.81     78.23 o 
  11   5   5      126.86      125.31     31.34 o 
  12   5   5     3811.78     3351.02    123.20 o 
  13   5   5     3205.14     2822.40    111.06 o 
 -14   6   5     4398.65     4006.59    141.69 o 
 -13   6   5      739.05      456.92     41.96 o 
 -12   6   5      846.93      417.82     37.87 o 
 -11   6   5      502.91      377.09     37.43 o 
 -10   6   5     9828.55    10015.15    288.05 o 
  -9   6   5       67.81       76.06     28.39 o 
  -8   6   5      445.72      407.61     22.03 o 
  -7   6   5     2279.33     2349.03    224.21 o 
  -6   6   5    15027.79    15491.04    238.17 o 
  -5   6   5      105.79      120.57     29.68 o 
  -4   6   5     3939.32     3728.22    106.02 o 
  -3   6   5     7979.86     8640.92    173.13 o 
  -2   6   5     6741.91     7048.48    111.23 o 
  -1   6   5     2664.07     2776.39    121.96 o 
   0   6   5    11045.19    10857.16    166.34 o 
   1   6   5     3054.54     3080.68     98.80 o 
   3   6   5     2700.75     2795.52     93.94 o 
   4   6   5    11958.27    11935.22    327.00 o 
   5   6   5      536.74      501.70     35.24 o 
   6   6   5     5090.51     5068.02    158.17 o 
   7   6   5     5401.06     5805.61    179.41 o 
   8   6   5     5123.95     5007.73    160.92 o 
   9   6   5       16.52      191.48     35.27 o 
  11   6   5     4572.54     4225.10    146.63 o 
  12   6   5     1105.65      961.78     61.86 o 
 -13   7   5     2634.59     1999.41     88.74 o 
 -12   7   5      638.21      438.65     46.08 o 
 -11   7   5     5982.65     6342.59    198.61 o 
 -10   7   5      246.70       44.48     25.25 o 
  -9   7   5    12756.54    12985.22    255.67 o 
  -8   7   5     1640.31     1478.03    186.36 o 
  -7   7   5     6329.14     5892.50    341.02 o 
  -6   7   5        9.54       21.77     34.25 o 
  -5   7   5    13557.73    13770.32    409.15 o 
  -4   7   5     1791.91     1703.28     74.69 o 
  -3   7   5     2192.46     1924.71     70.84 o 
  -2   7   5      213.03      220.47     37.31 o 
  -1   7   5    19658.46    20460.87    375.75 o 
   0   7   5      167.79      159.82     13.97 o 
   1   7   5     3197.51     3428.33    109.16 o 
   2   7   5      231.97      316.31     29.30 o 
   3   7   5     3291.32     3388.63    112.80 o 
   4   7   5      370.20      402.08     31.71 o 
   5   7   5     8514.63     8658.31    249.92 o 
   7   7   5      388.95      506.23     43.29 o 
   8   7   5     1030.53      977.34     57.81 o 
   9   7   5     3270.12     2994.76    113.02 o 
  10   7   5      243.67      266.11     43.33 o 
  11   7   5      358.55      208.86     45.30 o 
 -12   8   5      247.84      185.32     44.52 o 
 -11   8   5      260.15      248.29     42.03 o 
 -10   8   5     9196.91     9245.08    275.76 o 
  -9   8   5     1324.49     1192.99     82.48 o 
  -8   8   5     1924.75     1834.44     85.16 o 
  -7   8   5     1281.90     1332.13     44.82 o 
  -6   8   5     9200.28     9091.63    222.93 o 
  -5   8   5      356.55      308.49     20.67 o 
  -4   8   5     6745.46     6703.30    252.37 o 
  -3   8   5       41.81       80.45     23.55 o 
  -2   8   5     3721.35     3740.23     80.27 o 
  -1   8   5      554.31      590.93     22.63 o 
   0   8   5    15724.58    16970.62    317.08 o 
   1   8   5      212.96      260.95     27.36 o 
   2   8   5       41.65       57.37     24.43 o 
   3   8   5      217.64      233.77     28.78 o 
   4   8   5    12223.69    12979.73    359.64 o 
   5   8   5      632.18      642.42     43.44 o 
   6   8   5     1223.46     1076.21     57.25 o 
   7   8   5      163.53      116.14     33.08 o 
   8   8   5     3962.73     4132.65    143.25 o 
   9   8   5       51.18      185.32     39.14 o 
 -10   9   5      228.09      326.41     48.34 o 
  -9   9   5     3982.35     3738.70    130.99 o 
  -8   9   5      176.83      195.66     24.22 o 
  -7   9   5      302.33      243.12     25.39 o 
  -6   9   5      368.91      312.60     40.66 o 
  -5   9   5     9192.24     9141.41    184.39 o 
  -4   9   5      304.06      221.26     27.10 o 
  -3   9   5     2240.81     1856.91     69.95 o 
  -2   9   5      115.28      141.74     16.38 o 
  -1   9   5    10811.50    11364.89    218.80 o 
   0   9   5      268.26      300.44     51.96 o 
   1   9   5     4938.99     5074.41    155.57 o 
   2   9   5       95.53      157.80     26.73 o 
   3   9   5     3621.27     3770.07    126.24 o 
   4   9   5        2.69      -23.43     23.43 o 
   5   9   5     9582.88    10376.80    300.42 o 
   6   9   5       11.14      119.93     32.27 o 
   7   9   5      998.93      894.20     57.03 o 
   8   9   5      142.00       69.47     34.16 o 
  -8  10   5      772.62      823.09     53.24 o 
  -7  10   5       23.56       43.44     27.36 o 
  -6  10   5     5260.86     5030.19    159.84 o 
  -5  10   5       35.75      152.53     28.44 o 
  -4  10   5     5808.34     5472.71    167.53 o 
  -3  10   5       81.87       75.67     25.03 o 
  -2  10   5     1333.08     1345.41     58.41 o 
  -1  10   5      249.75       93.31     29.18 o 
   0  10   5     9832.54    10950.24    214.39 o 
   1  10   5       55.30      310.70     30.78 o 
   2  10   5      117.01      176.00     31.15 o 
   3  10   5      100.77      100.51     32.60 o 
   4  10   5     9894.97    10596.20    305.21 o 
   5  10   5       23.16      -31.41     31.41 o 
  -3  11   5      257.51      205.70     29.44 o 
  -2  11   5      175.42      166.12     28.96 o 
   0  11   5      472.21      475.41     38.76 o 
 -16   0   6     4713.66     4761.70    157.21 o 
 -14   0   6    14127.27    15429.53    420.87 o 
 -12   0   6     3282.88     3188.32    106.01 o 
 -10   0   6    27809.96    29196.97    754.07 o 
  -8   0   6      565.72      642.42     29.63 o 
  -6   0   6    20030.53    20390.21    525.24 o 
  -4   0   6     1629.34     1724.10     42.29 o 
  -2   0   6    21149.01    20476.72    521.94 o 
   0   0   6    28629.97    29114.48    521.59 o 
   2   0   6     1491.03     1551.70     39.15 o 
   4   0   6    37738.38    39126.35    705.00 o 
   6   0   6     3115.04     3000.70     91.86 o 
   8   0   6    14743.33    14887.54    393.73 o 
  10   0   6     3962.42     4243.66    144.58 o 
  12   0   6     3871.19     4008.19    142.65 o 
  14   0   6     3961.81     4245.59    151.82 o 
 -17   1   6      240.80      118.41     34.98 o 
 -16   1   6       91.12       66.80     40.92 o 
 -15   1   6     9232.63    10538.32    212.72 o 
 -14   1   6        5.03      187.69     34.46 o 
 -13   1   6      496.62      707.23     30.23 o 
 -12   1   6      269.70      282.49     50.87 o 
 -11   1   6    14201.69    15159.36    286.52 o 
 -10   1   6     1394.37     1508.30     55.77 o 
  -9   1   6    15337.66    15656.73    291.81 o 
  -8   1   6      111.27       99.29     20.79 o 
  -7   1   6    14592.77    14958.89    416.73 o 
  -6   1   6     1373.35     1337.98     86.83 o 
  -5   1   6    32395.23    31564.85    462.69 o 
  -4   1   6      504.14      541.05     39.64 o 
  -3   1   6      192.12      233.53     11.68 o 
  -2   1   6    17020.73    16215.16    238.76 o 
  -1   1   6    68647.53    63115.04    916.17 o 
   0   1   6      313.12      291.08     10.05 o 
   1   1   6    12084.30    11522.29    172.68 o 
   2   1   6     2973.21     2755.22     57.69 o 
   3   1   6    20935.86    20861.86    411.04 o 
   4   1   6      581.20      582.95     15.74 o 
   5   1   6    26488.43    26358.50    391.56 o 
   6   1   6      124.92      138.80     28.87 o 
   7   1   6     3132.99     3375.72    112.08 o 
   8   1   6       84.72      131.50     22.26 o 
   9   1   6    10599.38    10943.26    661.75 o 
  10   1   6       58.40      132.10     22.41 o 
  11   1   6       42.47      115.04     42.92 o 
  12   1   6      176.26      154.02     37.06 o 
  13   1   6     4062.84     4111.89    149.49 o 
  14   1   6        2.58       49.43     37.80 o 
 -16   2   6     1288.33     1293.31     64.57 o 
 -15   2   6      364.58      321.81     42.70 o 
 -14   2   6     8114.38     9270.59    188.14 o 
 -13   2   6      152.84      287.11     52.98 o 
 -12   2   6       17.46      120.85     70.73 o 
 -11   2   6     2387.54     2625.11     97.22 o 
 -10   2   6    21893.04    24586.19    451.98 o 
  -9   2   6       21.25       70.00     47.69 o 
  -8   2   6     1414.35     1379.61     27.66 o 
  -7   2   6    10501.66    11294.65    148.10 o 
  -6   2   6    43660.48    44429.54    650.30 o 
  -5   2   6     1238.65     1432.03     27.44 o 
  -4   2   6     6331.14     5862.07    118.70 o 
  -3   2   6    22330.56    21610.67    390.55 o 
  -2   2   6    32138.86    30801.50    552.89 o 
  -1   2   6     5591.45     5969.82    113.40 o 
   0   2   6    21252.19    21238.63    383.40 o 
   1   2   6     5972.09     5959.20    112.79 o 
   2   2   6     5030.12     5474.53    105.15 o 
   3   2   6     2064.16     1796.50     69.25 o 
   4   2   6    33423.28    32882.84    484.51 o 
   5   2   6     1266.51     1173.35     25.55 o 
   6   2   6      199.58      221.50     25.12 o 
   7   2   6     1204.16     1030.94     98.21 o 
   8   2   6    12960.10    12229.93    470.51 o 
   9   2   6      338.75      367.76     43.00 o 
  10   2   6     9103.76     9264.04    299.77 o 
  11   2   6     2102.80     1935.96     57.85 o 
  12   2   6     2408.01     2333.94     66.75 o 
  13   2   6        4.58      100.51     38.06 o 
  14   2   6     4917.10     5077.46    177.78 o 
 -16   3   6      969.39      861.34     58.44 o 
 -15   3   6     1906.72     1831.29     78.16 o 
 -14   3   6      564.62      480.17     44.41 o 
 -13   3   6     1411.14     1418.37     68.17 o 
 -12   3   6     3032.64     3040.01    146.81 o 
 -11   3   6     1272.39     1449.74    127.89 o 
 -10   3   6      419.75      470.29     20.69 o 
  -9   3   6    13495.38    14650.79    275.29 o 
  -8   3   6     2785.73     2630.29     48.41 o 
  -7   3   6     3444.47     3552.27     60.78 o 
  -6   3   6      741.50      809.75     19.22 o 
  -5   3   6    56686.51    56054.90    706.76 o 
  -4   3   6     7985.80     7526.19    143.00 o 
  -3   3   6     1705.37     1627.37     36.99 o 
  -2   3   6     7649.72     7867.09    148.14 o 
  -1   3   6    91899.89    89418.41   1990.75 o 
   0   3   6     2619.38     2487.47     89.43 o 
   1   3   6     6747.64     6099.44    233.34 o 
   2   3   6     7401.35     6944.20    131.11 o 
   3   3   6    38881.04    38933.17    697.63 o 
   4   3   6     1601.08     1540.53     34.75 o 
   5   3   6    19787.86    19702.43    365.69 o 
   6   3   6     5396.95     5565.79    244.76 o 
   7   3   6     9052.45     9419.84    192.65 o 
   8   3   6     1912.27     1701.12     54.01 o 
   9   3   6    14335.18    13280.50    260.08 o 
  10   3   6     1854.03     1640.95     74.74 o 
  11   3   6        8.60       42.95     42.07 o 
  12   3   6     1991.52     1639.87     55.46 o 
  13   3   6     3278.49     3305.81    154.91 o 
 -16   4   6      747.53      467.13     49.38 o 
 -15   4   6       27.08      -18.31     18.31 o 
 -14   4   6     3836.58     3915.43    134.97 o 
 -13   4   6     8580.49     8326.18    247.36 o 
 -12   4   6      621.68      728.01     48.16 o 
 -11   4   6     1252.52     1279.19     89.28 o 
 -10   4   6    10030.97    10726.64    383.96 o 
  -9   4   6     8503.55     8838.88    173.01 o 
  -8   4   6     1001.82      956.57     23.77 o 
  -7   4   6     3371.94     3286.55     95.55 o 
  -6   4   6    19132.02    20305.06    304.98 o 
  -5   4   6     3232.68     3258.25     67.78 o 
  -4   4   6    12780.97    12875.95    326.14 o 
  -3   4   6     2868.03     2656.02     56.73 o 
  -2   4   6     3950.99     4096.81     89.74 o 
  -1   4   6       75.02      151.06     37.50 o 
   0   4   6    10115.26    10125.05    188.66 o 
   1   4   6     4319.46     4272.13     84.73 o 
   2   4   6      422.23      443.60     14.52 o 
   3   4   6     6220.01     6129.28    174.44 o 
   4   4   6    24815.27    24704.53    641.76 o 
   5   4   6      304.49      283.12     24.43 o 
   6   4   6      349.35      388.60     29.37 o 
   8   4   6    11992.37    11140.01    310.37 o 
   9   4   6      259.91      196.42     29.24 o 
  10   4   6     4212.70     3960.76     96.27 o 
  11   4   6     4528.80     4172.86    148.15 o 
  12   4   6     2376.94     2074.25     67.41 o 
  13   4   6      304.62      383.37     54.47 o 
 -15   5   6     2055.78     1598.41     75.63 o 
 -14   5   6     3790.95     3484.47    127.21 o 
 -13   5   6       93.76       38.50     32.79 o 
 -12   5   6     4797.58     4815.10    157.13 o 
 -10   5   6     1507.33     1680.65     71.81 o 
  -9   5   6     2705.16     2978.47    131.44 o 
  -8   5   6    10929.43    11642.76    181.76 o 
  -7   5   6     5826.85     5751.80     95.30 o 
  -6   5   6      785.51      770.51     36.84 o 
  -5   5   6     6336.64     6417.01     95.25 o 
  -4   5   6     2297.84     2307.47     61.11 o 
  -3   5   6       52.44       52.47     26.74 o 
  -2   5   6    11651.85    12334.37    230.37 o 
  -1   5   6    13727.09    14345.12    265.43 o 
   0   5   6     3667.02     3530.43    150.12 o 
   1   5   6     2850.78     2950.46     62.49 o 
   2   5   6    12800.08    12614.74    338.81 o 
   3   5   6     6517.71     6291.87    181.12 o 
   4   5   6        1.15      -12.29     16.04 o 
   5   5   6    11234.69    11341.77    311.93 o 
   6   5   6     7678.72     7175.23    209.82 o 
   7   5   6      249.75      267.60     29.56 o 
   8   5   6      781.72      626.79     43.44 o 
   9   5   6     6496.26     5952.42    184.76 o 
  10   5   6     2854.46     2707.56    102.70 o 
  11   5   6      150.86      127.28     31.26 o 
  12   5   6     1578.07     1421.37     71.96 o 
 -14   6   6     2115.66     1620.61     75.63 o 
 -13   6   6     6620.33     6676.46    209.19 o 
 -12   6   6     1406.64     1162.36     62.08 o 
 -11   6   6     2054.63     2009.44     80.39 o 
 -10   6   6     5622.64     5712.19    178.56 o 
  -9   6   6     5809.71     5856.85    190.68 o 
  -8   6   6      371.46      316.51     20.02 o 
  -7   6   6    10763.88    11137.19    197.22 o 
  -6   6   6     3196.22     3076.85     55.89 o 
  -5   6   6     3008.39     3027.25     81.25 o 
  -4   6   6      666.57      595.30     28.28 o 
  -3   6   6    18153.06    18664.42    571.88 o 
  -2   6   6     1830.53     1857.83     69.18 o 
  -1   6   6       34.01       87.31     37.06 o 
   0   6   6       88.43      169.09     18.64 o 
   1   6   6    10711.71    11001.55    299.71 o 
   2   6   6       17.16       22.17     16.15 o 
   3   6   6     5121.60     4994.92    151.19 o 
   4   6   6     3148.43     2953.21    101.70 o 
   5   6   6     5567.70     5281.45    161.33 o 
   6   6   6     3088.99     3067.31    106.86 o 
   7   6   6     7560.38     7668.95    227.31 o 
   8   6   6      867.04      785.15     48.49 o 
   9   6   6       13.81       72.92     28.63 o 
  10   6   6     2862.71     2627.32    102.96 o 
  11   6   6     4986.56     5278.22    174.77 o 
 -13   7   6       10.31       16.67     35.01 o 
 -12   7   6     3515.87     3106.41    114.69 o 
 -11   7   6     2462.42     2141.10     86.29 o 
 -10   7   6     1024.52      715.27     45.41 o 
  -9   7   6     1238.39     1388.35    133.52 o 
  -8   7   6    10235.72    10281.63    372.93 o 
  -7   7   6     1861.24     1708.49     47.33 o 
  -6   7   6    10851.65    11009.43    454.39 o 
  -5   7   6     2300.06     2200.32     89.33 o 
  -4   7   6     7718.73     7449.98    180.40 o 
  -3   7   6      264.95      216.86     35.69 o 
  -2   7   6    27323.95    27955.18    415.33 o 
  -1   7   6     1242.54     1378.82     55.03 o 
   0   7   6     7113.64     7234.26    205.51 o 
   1   7   6      719.21      866.13     42.37 o 
   2   7   6    23714.15    25740.50    673.13 o 
   3   7   6      134.08      185.65     26.51 o 
   4   7   6      819.63      884.33     46.86 o 
   5   7   6     1608.04     1562.06     68.13 o 
   6   7   6    17932.37    18496.10    499.25 o 
   7   7   6       19.51       36.02     25.77 o 
   8   7   6     1129.74     1000.21     57.40 o 
   9   7   6      583.00      525.20     45.26 o 
  10   7   6     4217.94     3956.87    140.39 o 
 -12   8   6       60.79      -22.69     34.64 o 
 -11   8   6     2448.80     2261.14     92.19 o 
 -10   8   6       62.41       53.95     35.87 o 
  -9   8   6     2604.25     2460.67    222.95 o 
  -8   8   6      492.48      350.30    102.39 o 
  -7   8   6    12032.89    12104.96    238.47 o 
  -6   8   6       29.14      100.71     43.55 o 
  -5   8   6       51.37      104.80     17.22 o 
  -4   8   6     2993.18     2568.66    154.47 o 
  -3   8   6    19943.26    21893.90    571.06 o 
  -2   8   6       30.25       67.85     45.61 o 
  -1   8   6     3781.02     3941.02    135.00 o 
   0   8   6     5406.70     5562.78    166.12 o 
   1   8   6     9438.00     9746.67    272.79 o 
   2   8   6        0.64       54.54     26.10 o 
   4   8   6     1995.48     2166.02     85.10 o 
   6   8   6      168.29       81.54     30.86 o 
   7   8   6     6006.85     6360.71    198.20 o 
   8   8   6     1418.78     1345.78     69.32 o 
   9   8   6        1.29      -29.52     29.52 o 
 -10   9   6        3.88       82.84     43.55 o 
  -9   9   6        9.02       71.55     64.85 o 
  -8   9   6     6797.26     6496.30    141.01 o 
  -7   9   6        4.31      108.64     21.95 o 
  -6   9   6     2294.81     2013.12     79.98 o 
  -5   9   6       83.76      145.14     25.14 o 
  -4   9   6     4481.61     4170.63    132.70 o 
  -3   9   6       25.48       77.38     24.77 o 
  -2   9   6     9646.74    10611.28    292.58 o 
  -1   9   6      663.49      660.10     39.17 o 
   0   9   6     1219.78     1200.30     54.40 o 
   1   9   6      193.01      277.58     28.37 o 
   2   9   6     8600.63     9436.00    270.53 o 
   3   9   6       61.92      167.20     34.61 o 
   4   9   6      180.67      205.14     37.58 o 
   5   9   6      138.84       36.39     34.23 o 
   6   9   6     4825.84     5448.24    176.92 o 
   7   9   6       29.25      113.06     38.36 o 
  -7  10   6     4892.88     4816.95    154.98 o 
  -6  10   6      134.49      119.93     30.56 o 
  -5  10   6      426.42      368.66     32.79 o 
  -4  10   6       14.97      101.51     27.66 o 
  -3  10   6     5603.08     5212.53    160.51 o 
  -2  10   6        1.81       88.67     22.50 o 
   0  10   6       30.72       78.08     27.22 o 
   1  10   6     4639.95     5152.42    162.44 o 
   2  10   6        3.54      121.27     33.01 o 
   3  10   6     4275.48     4430.21    148.82 o 
   4  10   6       56.10      334.32     42.55 o 
   5  10   6      857.58      815.67     59.11 o 
 -17   0   7     5351.22     6008.19    193.34 o 
 -15   0   7      415.20      482.50     45.30 o 
 -13   0   7    11473.71    11644.53    322.99 o 
 -11   0   7     4433.68     4647.30    141.17 o 
  -9   0   7    20578.98    22789.81    592.37 o 
  -7   0   7    33897.96    34248.77    874.67 o 
  -5   0   7      427.24      405.41     37.85 o 
  -3   0   7    64279.29    59438.70   1498.83 o 
  -1   0   7    10304.72    10360.44    203.49 o 
   1   0   7    52859.90    50891.85    909.34 o 
   3   0   7    20238.72    19459.64   1026.96 o 
   5   0   7    30034.09    31265.65    568.96 o 
   7   0   7    17697.59    19228.09    523.26 o 
   9   0   7      295.11      313.24     21.32 o 
  11   0   7    11247.40    12355.72    355.56 o 
  13   0   7      467.55      625.01     51.09 o 
 -17   1   7       54.88      199.35     42.92 o 
 -16   1   7     4374.48     4888.92    275.24 o 
 -15   1   7      506.03      670.06     73.05 o 
 -14   1   7     3796.56     4033.74    143.12 o 
 -13   1   7      650.09      682.73     47.25 o 
 -12   1   7    13500.46    14672.97    407.26 o 
 -11   1   7     1457.67     1454.02     41.52 o 
 -10   1   7      619.39      645.75     24.11 o 
  -9   1   7      456.71      551.60     21.32 o 
  -8   1   7    47822.74    49490.66    889.37 o 
  -7   1   7       73.62       89.08      7.53 o 
  -6   1   7     2515.59     2336.15     42.83 o 
  -5   1   7     4043.40     4629.96     73.95 o 
  -4   1   7    52534.74    50983.13    911.16 o 
  -3   1   7        6.72       15.54      5.89 o 
  -2   1   7    49074.96    48182.98    701.24 o 
  -1   1   7      863.62      960.48     89.71 o 
   0   1   7    13883.09    13508.34    201.92 o 
   1   1   7      715.32      856.58     43.02 o 
   2   1   7    36497.60    35908.73    657.33 o 
   3   1   7        4.73       27.83      6.28 o 
   4   1   7       17.65      111.97      8.67 o 
   5   1   7     1269.58     1205.14     45.84 o 
   6   1   7    23180.73    23966.18    359.12 o 
   7   1   7     1134.82     1170.76     41.19 o 
   8   1   7     5151.13     5195.82    112.50 o 
   9   1   7       30.59       43.96    105.78 o 
  10   1   7     5796.45     5894.19    410.32 o 
  11   1   7      103.64      143.54     34.49 o 
  12   1   7     3818.87     4476.32    158.17 o 
  13   1   7        3.32      108.43     33.84 o 
 -16   2   7      727.50      837.65     56.88 o 
 -15   2   7       84.96       80.83     32.41 o 
 -14   2   7      122.61      296.41     53.73 o 
 -13   2   7    10048.62    11148.76    220.29 o 
 -12   2   7      997.61     1114.58     83.95 o 
 -11   2   7     4225.01     4513.79    135.26 o 
 -10   2   7     1143.34     1133.43     45.97 o 
  -9   2   7     5878.70     5852.04    232.25 o 
  -8   2   7       27.18       31.56     25.23 o 
  -7   2   7    29412.39    29507.04    435.90 o 
  -6   2   7      863.72      795.49     35.74 o 
  -5   2   7     3794.26     3942.92     89.26 o 
  -4   2   7     1243.55     1370.90     32.68 o 
  -3   2   7    56442.43    55945.04    813.50 o 
  -2   2   7       35.78       47.08      7.13 o 
  -1   2   7    15182.06    17510.06    318.48 o 
   0   2   7     1182.29     1061.33     26.53 o 
   1   2   7    28474.77    28228.57    621.54 o 
   2   2   7      902.65      975.91     39.62 o 
   3   2   7      850.15      607.67     27.95 o 
   4   2   7     3294.77     3096.65     64.57 o 
   5   2   7     5719.48     5502.48     91.24 o 
   6   2   7     2975.01     2954.25     70.12 o 
   7   2   7    10261.79    10136.74    222.50 o 
   8   2   7      103.05      195.85     25.75 o 
   9   2   7      126.09      123.04     19.86 o 
  10   2   7     1920.27     1684.96    141.76 o 
  11   2   7     9928.03    10028.23    205.75 o 
  12   2   7       28.05      128.26     31.71 o 
  13   2   7     1179.18     1248.42     71.44 o 
 -16   3   7      611.24      571.13     48.90 o 
 -15   3   7     1263.69     1441.16     73.03 o 
 -14   3   7     5602.01     6373.92    200.54 o 
 -13   3   7      374.39      458.26     97.84 o 
 -12   3   7     5289.05     5824.21    123.66 o 
 -11   3   7     3085.63     3365.05    201.45 o 
 -10   3   7     1322.45     1404.78    104.69 o 
  -9   3   7     4293.71     4276.50    138.94 o 
  -8   3   7    16681.44    17458.83    263.99 o 
  -7   3   7     4182.97     4439.61     74.42 o 
  -6   3   7      548.18      536.29     27.17 o 
  -5   3   7     1026.57      775.65     30.60 o 
  -4   3   7     9513.29     9622.83    274.11 o 
  -3   3   7      700.88      802.02     41.18 o 
  -2   3   7     7625.45     7120.45    164.80 o 
  -1   3   7      338.25      192.27     31.41 o 
   0   3   7     6868.03     7056.25    134.23 o 
   1   3   7     2067.90     2060.94     45.16 o 
   2   3   7    15880.00    14602.38    355.74 o 
   3   3   7     5390.22     5319.71    103.82 o 
   5   3   7     4848.67     4904.63    104.15 o 
   6   3   7     7759.70     7689.60    168.33 o 
   7   3   7      711.15      700.98     38.73 o 
   8   3   7     6741.57     6429.99    197.83 o 
   9   3   7     3136.83     2942.73     75.33 o 
  10   3   7     2717.48     2415.92     66.89 o 
  11   3   7      122.40      139.47     66.43 o 
  12   3   7     6119.42     6094.48    138.38 o 
  13   3   7     1311.93     1202.35    163.71 o 
 -15   4   7        6.09      -29.41     29.41 o 
 -14   4   7     2986.25     3184.16    119.45 o 
 -13   4   7     5019.46     4997.22    164.52 o 
 -12   4   7      165.10      313.41     36.83 o 
 -11   4   7     1750.00     1847.69     49.94 o 
 -10   4   7     6366.99     7064.16    396.99 o 
  -9   4   7     4512.68     4687.97     96.76 o 
  -8   4   7      330.58      338.60     22.19 o 
  -7   4   7     3272.82     3151.19     56.96 o 
  -6   4   7    10697.72    11241.48    175.88 o 
  -5   4   7     4423.03     4736.90    151.03 o 
  -4   4   7     7774.46     7697.81    148.24 o 
  -3   4   7    14287.85    14307.24    264.86 o 
  -2   4   7     5171.39     5370.47    221.98 o 
  -1   4   7      856.31      697.81     21.54 o 
   0   4   7    10846.87    10762.05    288.04 o 
   1   4   7    17087.88    17076.26    512.52 o 
   2   4   7      894.92      900.45     27.88 o 
   3   4   7     7192.31     7358.32    207.97 o 
   4   4   7    12084.97    12353.53    334.32 o 
   5   4   7     4462.58     4045.76    127.24 o 
   6   4   7      426.52      300.27     28.11 o 
   7   4   7     3755.12     3522.38    116.44 o 
   8   4   7     6438.43     6163.03    186.54 o 
   9   4   7       81.10      115.40     27.07 o 
  10   4   7      573.36      638.88     33.00 o 
  11   4   7     5329.50     4957.42    117.08 o 
  12   4   7     1175.23     1029.95     81.74 o 
 -15   5   7     4330.19     3853.72    136.64 o 
 -14   5   7     1346.28     1051.56     60.60 o 
 -13   5   7      418.32      377.54     40.32 o 
 -12   5   7     3260.97     3649.55    129.77 o 
 -11   5   7     3683.46     3921.26    134.93 o 
 -10   5   7       82.76      205.52     53.91 o 
  -9   5   7     2289.02     2233.92     60.11 o 
  -8   5   7     7127.38     7925.67    128.33 o 
  -7   5   7     4057.36     4256.71     73.76 o 
  -6   5   7      964.66      950.00     54.85 o 
  -5   5   7    11432.46    11430.02    204.64 o 
  -4   5   7     8396.82     8870.91    170.84 o 
  -3   5   7       10.79       71.96     47.60 o 
  -2   5   7    12147.33    11958.76    224.26 o 
  -1   5   7    22422.80    22506.93    468.36 o 
   0   5   7     2492.33     2727.05     59.43 o 
   1   5   7     4214.45     4214.85    126.61 o 
   2   5   7    13632.48    14517.99    388.75 o 
   3   5   7     8045.80     8359.60    235.70 o 
   4   5   7      630.77      595.71     35.90 o 
   5   5   7     7002.37     6842.36    201.39 o 
   6   5   7     8964.56     8611.38    245.95 o 
   7   5   7     7576.10     7156.85    211.12 o 
   9   5   7     4798.59     4392.59    145.14 o 
  10   5   7     4437.36     4114.49    140.39 o 
  11   5   7     1348.33     1157.94     64.31 o 
  12   5   7     1766.27     1320.16     72.07 o 
 -14   6   7     3910.12     3371.93    126.32 o 
 -13   6   7     2716.91     2658.70    104.41 o 
 -12   6   7      281.36      182.90     40.88 o 
 -11   6   7     2929.21     3268.37    116.70 o 
 -10   6   7    10506.62    11142.86    221.73 o 
  -9   6   7     1018.65     1123.65     44.46 o 
  -8   6   7      338.79      389.70     76.36 o 
  -7   6   7     7265.53     7582.51    155.00 o 
  -6   6   7    11331.60    11648.99    181.94 o 
  -5   6   7      532.73      478.49     43.02 o 
  -4   6   7     2165.54     2240.90     52.88 o 
  -3   6   7    15703.33    16628.15    309.16 o 
  -2   6   7     8838.90     9074.74    174.79 o 
  -1   6   7        8.11       19.37     27.05 o 
   0   6   7     8501.76     8907.16    245.65 o 
   1   6   7     7826.88     8127.06    227.83 o 
   2   6   7     2165.99     2032.46     75.30 o 
   3   6   7     1147.72     1204.46     54.28 o 
   4   6   7    11203.95    11941.38    329.94 o 
   5   6   7     6383.87     6595.48    196.64 o 
   6   6   7      561.46      628.69     41.59 o 
   7   6   7     3664.33     3394.24    117.70 o 
   8   6   7     2978.95     2567.39     96.91 o 
   9   6   7     1149.09      927.58     53.91 o 
  10   6   7      871.16      846.56     54.80 o 
  11   6   7     2213.54     2020.76     88.85 o 
 -13   7   7       69.88       20.79     34.72 o 
 -12   7   7     1337.31      766.88     52.28 o 
 -11   7   7     3878.12     3559.25    126.20 o 
 -10   7   7       14.41      -27.11     48.18 o 
  -9   7   7     3693.17     3464.90     86.12 o 
  -8   7   7     5333.92     5198.03    114.37 o 
  -7   7   7     2144.15     1967.86    175.38 o 
  -6   7   7      593.49      427.28     25.33 o 
  -5   7   7     2385.95     2405.38     78.92 o 
  -4   7   7     4675.83     4577.47     96.16 o 
  -3   7   7        1.11        3.06     14.57 o 
  -2   7   7     7673.54     8137.49    227.20 o 
  -1   7   7     6359.91     6899.69    196.97 o 
   0   7   7      443.99      474.82     31.78 o 
   1   7   7     2554.64     2427.15     85.70 o 
   2   7   7     7718.53     8210.30    236.04 o 
   4   7   7       43.44       86.88     24.58 o 
   5   7   7     7618.02     7301.14    217.17 o 
   6   7   7     2112.42     2163.60     88.18 o 
   7   7   7      261.66      328.30     35.79 o 
   8   7   7       72.56      173.88     34.23 o 
   9   7   7     7613.54     7653.24    232.92 o 
  10   7   7      178.90      209.08     38.88 o 
 -11   8   7      192.33      103.96     47.56 o 
 -10   8   7     7441.81     7117.69    185.45 o 
  -9   8   7      227.59      127.63     51.80 o 
  -8   8   7      246.22      241.11    115.03 o 
  -7   8   7       43.54       79.55     49.42 o 
  -6   8   7    10037.64     9513.62    676.79 o 
  -5   8   7      403.24      355.62     58.05 o 
  -4   8   7     3735.10     3510.84    316.90 o 
  -3   8   7      152.36      211.64     26.40 o 
  -2   8   7     7835.62     8143.13    228.72 o 
  -1   8   7     1387.19     1555.01     64.38 o 
   0   8   7     6000.83     6447.15    190.29 o 
   1   8   7      900.64      978.49     48.60 o 
   2   8   7       20.61      124.53     24.28 o 
   3   8   7     2498.50     2239.87     85.88 o 
   4   8   7     6007.57     6570.42    200.91 o 
   5   8   7      103.93      248.18     39.21 o 
   6   8   7     1549.71     1584.75     73.22 o 
   8   8   7     1862.77     1817.18     85.18 o 
 -10   9   7        8.98       62.37     33.73 o 
  -9   9   7     5113.72     4831.36    112.50 o 
  -8   9   7      140.31      176.13     27.52 o 
  -7   9   7     3405.13     3022.37     75.91 o 
  -6   9   7      166.54      218.92     26.40 o 
  -5   9   7     9046.13     7976.27    230.24 o 
  -4   9   7      119.73       90.15     23.87 o 
  -3   9   7        2.88      -42.35     42.35 o 
  -2   9   7       46.97       61.15     24.13 o 
  -1   9   7    10312.33    11129.95    308.62 o 
   0   9   7       87.07      135.45     25.21 o 
   1   9   7     2455.97     2744.24     98.25 o 
   2   9   7       20.55      202.88     29.59 o 
   3   9   7     4746.03     4925.93    159.92 o 
   4   9   7      118.48      185.95     33.86 o 
   5   9   7     6056.56     6722.72    210.34 o 
   6   9   7        0.58      114.66     36.72 o 
  -7  10   7       11.95       10.17     27.59 o 
  -6  10   7     7280.44     6566.33    198.05 o 
  -5  10   7        1.46        7.20     22.65 o 
  -4  10   7     3462.64     2899.56    101.81 o 
  -3  10   7      528.65      434.05     34.01 o 
  -1  10   7       36.71      118.82     26.44 o 
   0  10   7     6402.18     7065.40    210.34 o 
   1  10   7      204.80      370.48     39.80 o 
   2  10   7      340.71      435.50     44.30 o 
   4  10   7     8008.22     8867.50    265.63 o 
 -16   0   8     6024.99     7073.05    219.07 o 
 -14   0   8     6017.85     6741.77    202.99 o 
 -12   0   8     7891.44     8493.01    241.79 o 
 -10   0   8    12456.99    13888.00    372.71 o 
  -8   0   8     1772.32     1916.47     65.46 o 
  -6   0   8    12256.71    11420.05    210.02 o 
  -4   0   8     4111.93     4186.78    118.41 o 
  -2   0   8    22120.41    21450.16    548.89 o 
   0   0   8    30094.95    29604.48    532.60 o 
   2   0   8      122.73      143.28     40.71 o 
   4   0   8    46066.78    46058.88    829.40 o 
   6   0   8     5316.58     5238.34    150.38 o 
   8   0   8    12263.97    12515.95    242.33 o 
  10   0   8     9980.84    10772.94    312.34 o 
 -16   1   8       27.02       64.47     52.06 o 
 -15   1   8     9636.63    10887.41    219.95 o 
 -14   1   8       79.55      229.72    124.89 o 
 -13   1   8       11.47       17.83     65.96 o 
 -12   1   8      301.69      403.94     43.09 o 
 -11   1   8    16230.42    17165.05    323.22 o 
 -10   1   8      523.83      553.41     22.89 o 
  -9   1   8     8005.56     8323.79    162.95 o 
  -8   1   8     1261.62     1319.14     49.18 o 
  -7   1   8    10171.25    10162.93    155.86 o 
  -6   1   8      285.49      270.00     16.00 o 
  -5   1   8    15266.40    14371.16    213.85 o 
  -4   1   8     6706.74     7075.57    187.25 o 
  -3   1   8     2132.06     2340.82     50.17 o 
  -2   1   8     7099.76     7373.03    112.61 o 
  -1   1   8    43703.00    44246.39    646.04 o 
   0   1   8     1607.03     1750.31     31.77 o 
   1   1   8    27067.13    27909.94    356.54 o 
   2   1   8     5899.15     5971.01     95.13 o 
   3   1   8    19250.57    19957.58    298.70 o 
   4   1   8     1884.30     1915.78     45.09 o 
   5   1   8    27782.71    28690.46    427.12 o 
   6   1   8     1965.74     1949.94     40.09 o 
   7   1   8     2031.09     2145.47     60.32 o 
   8   1   8      570.45      602.42     37.33 o 
   9   1   8    14425.87    15830.35    843.76 o 
  10   1   8      534.41      458.41     27.29 o 
  11   1   8       22.92       71.62    100.29 o 
  12   1   8       16.34       60.52     69.77 o 
  13   1   8     6119.78     6767.92    156.39 o 
 -15   2   8       28.41      229.71     26.34 o 
 -14   2   8     6743.31     7678.42    370.69 o 
 -13   2   8     1378.42     1464.42     45.83 o 
 -12   2   8       37.73       88.41     88.02 o 
 -11   2   8     1164.41     1166.74     56.90 o 
 -10   2   8    23105.71    24604.60    453.65 o 
  -9   2   8     1531.57     1653.39    135.34 o 
  -8   2   8     1188.79     1123.86    137.14 o 
  -7   2   8     3589.64     3387.22     58.39 o 
  -6   2   8    33122.71    33259.25    530.42 o 
  -5   2   8     5238.93     5533.02    225.56 o 
  -4   2   8    11463.42    11821.99    219.99 o 
  -3   2   8    12764.71    12520.90    187.16 o 
  -2   2   8    19901.44    20062.13    296.92 o 
  -1   2   8     3271.91     3620.85     73.43 o 
   0   2   8    24397.87    24263.72    439.09 o 
   1   2   8     3875.83     3766.34     76.33 o 
   2   2   8     1579.30     1439.73     34.38 o 
   3   2   8       60.87       84.90     18.01 o 
   4   2   8    31499.77    32268.14    477.66 o 
   5   2   8      701.82      644.23     40.14 o 
   6   2   8       99.55      178.45     16.84 o 
   7   2   8       44.57      146.18     17.39 o 
   8   2   8    11173.98    10883.00    344.62 o 
   9   2   8      111.56      165.54     65.05 o 
  10   2   8     3431.34     3375.89    186.00 o 
  11   2   8      573.67      572.42     50.83 o 
  12   2   8     2094.40     2033.87     95.31 o 
  13   2   8      181.35      341.74     55.25 o 
 -16   3   8      352.85      302.28     47.08 o 
 -15   3   8     6900.86     6917.95    218.81 o 
 -14   3   8     1806.07     1884.50     83.91 o 
 -13   3   8      749.05      826.55    112.69 o 
 -12   3   8     1994.89     2120.22     56.57 o 
 -11   3   8     9592.60    10086.29    332.98 o 
 -10   3   8       28.67       91.66     52.98 o 
  -9   3   8     7708.40     7928.13    176.78 o 
  -8   3   8     2988.17     2977.84    190.64 o 
  -7   3   8    12421.84    13034.10    199.64 o 
  -6   3   8      209.60      227.99     22.13 o 
  -5   3   8    25518.34    24523.41    446.48 o 
  -4   3   8     5537.39     5553.22    109.55 o 
  -3   3   8      100.26      128.20     46.19 o 
  -2   3   8     3437.11     3131.10     65.34 o 
  -1   3   8    23644.52    22808.81    485.98 o 
   0   3   8     2924.62     2912.00     88.87 o 
   1   3   8     4521.58     4412.97    107.21 o 
   2   3   8     1002.09      851.67     23.69 o 
   3   3   8     8759.29     8310.60    158.08 o 
   4   3   8       35.40       35.87     17.38 o 
   5   3   8     5062.66     5093.91    216.99 o 
   6   3   8     1407.68     1400.40     47.97 o 
   7   3   8     2782.68     2550.96     69.51 o 
   8   3   8     1183.69     1098.12    124.05 o 
   9   3   8     5832.40     5668.05    126.06 o 
  10   3   8     1543.27     1525.48     50.14 o 
  11   3   8        5.25       -1.77     31.45 o 
  12   3   8     1276.99     1021.41     79.11 o 
 -15   4   8      128.01      -31.00     31.00 o 
 -14   4   8     3474.09     3557.20    130.81 o 
 -13   4   8     1920.32     1929.42     85.29 o 
 -12   4   8      857.93      928.70    137.42 o 
 -11   4   8      408.67      345.28     88.00 o 
 -10   4   8     7252.48     7762.19    156.49 o 
  -9   4   8     1641.92     1535.07     39.51 o 
  -8   4   8       62.77      134.81     11.26 o 
  -7   4   8     4456.75     4532.15     92.58 o 
  -6   4   8    10356.90    10554.11    239.68 o 
  -5   4   8       20.08       23.38     14.30 o 
  -4   4   8     5449.36     5520.06    158.68 o 
  -3   4   8     6799.07     6665.81    209.10 o 
  -2   4   8     9576.43     9942.83    188.25 o 
  -1   4   8        3.39       -3.22      9.78 o 
   0   4   8    10661.13    10437.02    196.36 o 
   1   4   8     4292.73     4087.74    109.05 o 
   2   4   8     2246.66     2297.79     77.94 o 
   3   4   8     4617.10     4458.65    135.78 o 
   4   4   8    15234.71    14104.43    378.65 o 
   5   4   8     1054.71     1041.16     48.49 o 
   6   4   8      117.99      105.19     24.84 o 
   7   4   8     4685.69     4673.18    148.11 o 
   8   4   8     4814.15     4698.80    150.82 o 
   9   4   8       35.25      139.65     30.63 o 
  11   4   8     3978.27     3718.46     94.60 o 
  12   4   8      513.41      527.26     35.52 o 
 -14   5   8     1467.23     1276.42     67.54 o 
 -13   5   8       14.37       44.74     31.08 o 
 -12   5   8     1148.21     1188.31     64.23 o 
 -11   5   8     5779.19     5935.94    187.58 o 
 -10   5   8       36.99       90.43     31.52 o 
  -9   5   8     2333.84     2344.89     47.37 o 
  -8   5   8     3654.08     3761.56     67.81 o 
  -7   5   8     3348.25     3148.63     87.60 o 
  -6   5   8     1189.32     1090.07     47.77 o 
  -5   5   8     5533.09     5545.91    232.17 o 
  -4   5   8     1385.18     1404.67     43.92 o 
  -3   5   8      190.10      248.87     89.28 o 
  -2   5   8     6099.67     6394.71    126.97 o 
  -1   5   8     3903.96     4163.78     86.78 o 
   0   5   8     1425.72     1304.84     34.56 o 
   1   5   8     2997.51     2961.71     95.98 o 
   2   5   8    16038.70    15601.00    415.86 o 
   3   5   8     2096.80     2292.89     82.39 o 
   4   5   8      570.84      539.28     35.76 o 
   5   5   8     7841.19     7891.76    228.42 o 
   6   5   8    10179.24    10499.96    295.44 o 
   7   5   8       17.64      -20.16     20.16 o 
   8   5   8     2825.96     2373.87     93.01 o 
   9   5   8     4778.55     4823.00    157.43 o 
  10   5   8     3396.89     2807.96    105.60 o 
  11   5   8      250.94       80.83     36.02 o 
 -14   6   8      413.50      355.82     51.94 o 
 -13   6   8     2240.14     2190.56     92.97 o 
 -12   6   8      449.28      292.70     35.53 o 
 -11   6   8     3561.53     3637.52    130.33 o 
 -10   6   8     3730.34     3929.94    101.03 o 
  -9   6   8     1494.71     1491.36     92.46 o 
  -8   6   8      711.43      686.60     32.32 o 
  -7   6   8    12386.87    12469.33    273.03 o 
  -6   6   8     3663.61     3681.27     82.13 o 
  -5   6   8       22.88       65.48     58.67 o 
  -4   6   8     3711.90     3845.33     83.19 o 
  -3   6   8    21686.09    23938.09    439.73 o 
  -2   6   8     1018.83     1208.67     63.01 o 
  -1   6   8      268.96      268.23     23.35 o 
   0   6   8     4518.14     4778.97    144.18 o 
   1   6   8    13988.58    13974.29    375.61 o 
   2   6   8       20.72       47.75     20.76 o 
   3   6   8     1697.50     1716.63     69.88 o 
   4   6   8     9269.72     9740.88    276.36 o 
   5   6   8     8586.53     8712.97    251.15 o 
   6   6   8     1161.06      925.39     50.87 o 
   7   6   8     4000.15     3876.15    131.29 o 
   8   6   8     3374.74     3456.54    123.98 o 
   9   6   8      701.15      622.67     47.04 o 
  10   6   8     2395.83     2220.15     94.38 o 
 -13   7   8        3.85      -32.64     32.64 o 
 -12   7   8     4967.52     4917.87    167.05 o 
 -11   7   8      926.42      656.42     49.05 o 
 -10   7   8      310.15      333.05    102.03 o 
  -9   7   8     1629.78     1521.03     49.09 o 
  -8   7   8    13952.73    13503.61    501.24 o 
  -7   7   8      413.69      368.48     18.54 o 
  -6   7   8     1286.08     1182.33     30.04 o 
  -5   7   8     6341.36     6323.41    129.53 o 
  -4   7   8     9668.31     9708.30    189.08 o 
  -3   7   8      165.52      167.35     21.57 o 
  -2   7   8     5634.37     6234.76    181.16 o 
  -1   7   8    11697.78    11848.63    323.14 o 
   0   7   8     4325.30     4517.16    139.94 o 
   1   7   8     1310.34     1265.06     55.55 o 
   2   7   8     3942.12     3737.73    122.08 o 
   3   7   8     4655.73     4780.42    151.71 o 
   4   7   8      355.84      394.95     34.53 o 
   6   7   8     5212.71     5701.50    180.27 o 
   7   7   8      277.28      274.87     35.90 o 
   8   7   8      866.86      902.78     56.88 o 
   9   7   8     1072.60      974.70     62.30 o 
 -11   8   8     1539.95     1132.06     64.27 o 
 -10   8   8      359.80      359.94    126.39 o 
  -9   8   8     4313.49     3903.29    135.41 o 
  -8   8   8       46.77      104.24     54.40 o 
  -7   8   8     7256.54     7431.64    182.74 o 
  -6   8   8     1093.21      821.56     31.43 o 
  -5   8   8     2655.41     2406.18    133.20 o 
  -4   8   8      113.37       56.92     19.60 o 
  -3   8   8    14921.11    16949.67    450.39 o 
  -2   8   8     2975.04     3294.84    108.79 o 
  -1   8   8        7.57       40.25     19.94 o 
   0   8   8     1647.36     1738.54     70.32 o 
   1   8   8     7778.95     8200.35    236.11 o 
   2   8   8      543.04      658.87     44.41 o 
   3   8   8     3337.44     3415.92    118.44 o 
   4   8   8     1220.98     1191.95     61.82 o 
   5   8   8     4596.00     4839.49    159.62 o 
   6   8   8       46.88       48.27     31.00 o 
   7   8   8     4036.63     4149.21    145.29 o 
   8   8   8      612.66      648.62     51.91 o 
  -9   9   8      458.56      346.89     31.79 o 
  -8   9   8     6343.68     5874.20    176.94 o 
  -7   9   8       78.18      167.86     31.67 o 
  -6   9   8       38.71       42.81     24.21 o 
  -5   9   8     1359.39     1018.11     49.75 o 
  -4   9   8     4194.70     3867.87    123.27 o 
  -3   9   8       46.49      -17.27     17.27 o 
  -2   9   8     4176.87     4638.17    144.51 o 
  -1   9   8      700.99      869.33     49.20 o 
   0   9   8     1642.55     1692.31     71.18 o 
   1   9   8       32.45       62.60     30.45 o 
   2   9   8     9049.56     9970.49    287.53 o 
   3   9   8      175.49      250.07     34.01 o 
   4   9   8       90.58       81.46     30.41 o 
   5   9   8      135.29      273.87     39.10 o 
   6   9   8     6893.75     7755.42    239.64 o 
  -6  10   8       24.65       81.43     27.36 o 
  -5  10   8      380.58      444.30     35.53 o 
  -4  10   8      401.29      372.08     32.08 o 
  -3  10   8     5006.68     4256.70    136.23 o 
  -1  10   8       86.32      221.96     37.28 o 
   0  10   8      167.03      258.17     35.90 o 
   1  10   8     3743.78     4301.74    143.43 o 
   2  10   8      129.11      115.03     39.51 o 
   3  10   8     3264.96     3261.17    121.08 o 
 -15   0   9      313.58      316.53     37.80 o 
 -13   0   9     7602.11     8331.68    241.27 o 
 -11   0   9     3444.90     3227.49    105.78 o 
  -9   0   9    12557.76    12400.16    333.58 o 
  -7   0   9    21577.64    20714.32    537.98 o 
  -5   0   9     3864.21     3818.30    111.50 o 
  -3   0   9    60645.19    58663.39   1481.93 o 
  -1   0   9        1.61       28.80     33.21 o 
   1   0   9    40260.76    38720.72    696.24 o 
   3   0   9     5831.68     5961.31    119.63 o 
   5   0   9    20401.05    22049.20   1244.60 o 
   7   0   9     7979.84     8721.26    175.35 o 
  11   0   9     6421.35     8017.78    252.15 o 
 -16   1   9     2372.41     2977.50    154.74 o 
 -15   1   9       10.11      262.97     69.71 o 
 -14   1   9     3306.53     3618.95     87.66 o 
 -13   1   9      808.51      857.81     53.76 o 
 -12   1   9    10988.77    11579.43    595.73 o 
 -11   1   9       90.17      169.51     55.77 o 
 -10   1   9       41.09      115.51     39.28 o 
  -9   1   9      352.65      422.09     38.60 o 
  -8   1   9    36042.84    36432.38    536.58 o 
  -7   1   9       15.62       61.83      8.51 o 
  -6   1   9     3763.12     3688.66     61.79 o 
  -5   1   9      457.94      520.88     27.42 o 
  -4   1   9    33442.18    32295.40    893.94 o 
  -3   1   9     1039.37     1006.07     37.91 o 
  -2   1   9    20219.52    20266.24    299.90 o 
  -1   1   9      150.95      162.68     20.76 o 
   0   1   9     8666.69     8356.23    129.15 o 
   1   1   9      741.41      747.24     28.23 o 
   2   1   9    15989.33    16346.88    213.79 o 
   3   1   9     1088.71     1123.26     54.12 o 
   4   1   9       23.31      123.94     45.31 o 
   5   1   9     4089.00     4054.79     71.27 o 
   6   1   9    14539.67    15196.60    234.32 o 
   7   1   9       82.69      231.22     69.32 o 
   8   1   9     3552.18     3561.05    135.80 o 
   9   1   9     1129.11     1089.45     43.22 o 
  10   1   9     6854.64     7628.71    167.12 o 
  11   1   9       28.96      104.46     26.08 o 
  12   1   9     2963.54     3184.86     98.21 o 
 -16   2   9      293.08      476.71     49.38 o 
 -15   2   9      450.61      544.99     33.65 o 
 -14   2   9      158.07      296.26     25.90 o 
 -13   2   9     4908.75     5399.94    118.11 o 
 -12   2   9      802.85      781.89     30.60 o 
 -11   2   9     1518.22     1490.02     43.17 o 
 -10   2   9      924.96      893.52     29.92 o 
  -9   2   9     5418.58     5327.21    206.65 o 
  -8   2   9       96.10      135.04     33.98 o 
  -7   2   9    18609.94    18898.32    417.47 o 
  -6   2   9      769.52      768.29     51.69 o 
  -5   2   9      178.72      183.86     21.33 o 
  -4   2   9      590.92      518.09     17.97 o 
  -3   2   9    35026.64    33679.10    493.48 o 
  -2   2   9      269.40      331.87     30.16 o 
  -1   2   9      763.09      775.85     21.67 o 
   0   2   9     1057.82      928.65     25.34 o 
   1   2   9    19066.68    19741.89    360.61 o 
   2   2   9     1420.13     1541.85     73.70 o 
   3   2   9    17458.12    18843.90    283.73 o 
   4   2   9     8070.79     8368.03    133.32 o 
   5   2   9     8456.15     8593.69    171.28 o 
   6   2   9       20.59       81.90     24.43 o 
   7   2   9    15983.91    16108.58    308.10 o 
   8   2   9     1116.44     1048.64     82.80 o 
   9   2   9      251.93      284.12     24.57 o 
  10   2   9      418.83      327.90     42.31 o 
  11   2   9     8651.42     9995.85    304.02 o 
  12   2   9      164.24      328.12     50.24 o 
 -16   3   9     1367.02     1362.00     77.97 o 
 -15   3   9     1323.24     1346.56     72.70 o 
 -14   3   9     4114.57     4652.29    107.27 o 
 -13   3   9      235.41      374.38     24.87 o 
 -12   3   9     6806.25     7283.55    280.57 o 
 -11   3   9     5766.54     5737.73    403.23 o 
 -10   3   9      248.54      267.12     32.28 o 
  -9   3   9     2650.82     2351.02     83.59 o 
  -8   3   9    20528.80    21740.57    326.74 o 
  -7   3   9     7193.00     6996.80    149.27 o 
  -6   3   9     4488.57     4592.08     99.51 o 
  -5   3   9     6162.04     5923.53    117.73 o 
  -4   3   9    11131.61    11074.11    208.41 o 
  -3   3   9      367.55      372.15     21.61 o 
  -2   3   9    14766.06    15389.50    284.59 o 
  -1   3   9     6535.98     6590.83    234.62 o 
   0   3   9     2391.77     2345.91     71.55 o 
   1   3   9       13.98       78.65     59.84 o 
   2   3   9    20854.19    21589.29    394.60 o 
   4   3   9      519.07      525.39     31.60 o 
   5   3   9      941.56      847.20     42.74 o 
   6   3   9     9322.24     9436.80    188.95 o 
   7   3   9      302.63      287.47     45.91 o 
   8   3   9     2168.39     2126.35     69.51 o 
   9   3   9     2006.26     2009.93     61.51 o 
  10   3   9     4376.89     4443.65    422.61 o 
  11   3   9        0.97       65.75     96.11 o 
  12   3   9     2127.23     1950.18    114.08 o 
 -15   4   9        0.84      128.06     39.73 o 
 -14   4   9     3038.98     3300.78    124.87 o 
 -13   4   9     6946.70     7549.54    232.77 o 
 -12   4   9       51.92      147.07     45.13 o 
 -11   4   9     2072.65     2285.35     78.75 o 
 -10   4   9     7433.03     7881.52    128.92 o 
  -9   4   9     3742.50     3637.77    100.40 o 
  -8   4   9        8.32       42.72     31.11 o 
  -7   4   9     2640.20     2553.20     72.99 o 
  -6   4   9    11578.93    11847.95    183.07 o 
  -5   4   9      314.23      263.51     18.90 o 
  -4   4   9     2834.15     2796.78     98.39 o 
  -3   4   9    15016.21    15125.40    300.98 o 
  -2   4   9     9417.56     9519.41    181.60 o 
  -1   4   9      570.47      499.79     19.12 o 
   0   4   9     5667.13     5299.82    106.36 o 
   1   4   9    16941.07    16468.74    850.00 o 
   2   4   9     1099.93     1043.35     46.38 o 
   3   4   9     7568.61     7881.00    223.41 o 
   4   4   9     5243.51     5109.35    154.76 o 
   5   4   9     6754.29     6703.42    197.35 o 
   6   4   9      214.36      188.29     29.04 o 
   7   4   9     7512.88     7028.19    208.34 o 
   8   4   9     2624.93     2608.83     96.91 o 
   9   4   9      461.28      496.09     41.33 o 
  10   4   9      744.74      620.93     46.75 o 
  11   4   9     4344.97     4295.20    145.51 o 
 -15   5   9     4386.54     4199.48    151.42 o 
 -14   5   9     1601.26     1609.73     81.09 o 
 -13   5   9     1594.94     1616.64     80.91 o 
 -12   5   9     8361.30     8793.47    263.18 o 
 -11   5   9     3148.96     3421.49    106.97 o 
 -10   5   9       36.11      143.22     50.50 o 
  -9   5   9     6428.65     6554.86    128.04 o 
  -8   5   9    19047.04    20014.58    304.42 o 
  -7   5   9     4489.41     4471.62     80.87 o 
  -6   5   9      329.74      337.88     30.25 o 
  -5   5   9     8124.56     8278.96    162.12 o 
  -4   5   9    14880.22    15367.57    626.12 o 
  -3   5   9     1589.10     1600.75     82.28 o 
  -2   5   9     3088.81     3203.31    106.60 o 
  -1   5   9    11251.43    11384.87    437.37 o 
   0   5   9     2659.11     2844.16     94.57 o 
   1   5   9      942.91      821.65     41.36 o 
   2   5   9     3714.30     3827.07    120.60 o 
   3   5   9     6071.69     5551.01    166.45 o 
   4   5   9        1.46       -6.05     20.12 o 
   5   5   9     2782.35     2834.73    100.81 o 
   6   5   9     1952.58     1990.80     81.02 o 
   7   5   9     1567.81     1402.55     64.38 o 
   8   5   9      276.88      346.83     36.35 o 
   9   5   9     4075.86     3629.01    127.43 o 
  10   5   9     1741.20     1411.16     68.88 o 
 -14   6   9     1761.97     1406.97     75.52 o 
 -13   6   9     1701.61     1307.01     71.40 o 
 -12   6   9      725.30      606.70     51.61 o 
 -11   6   9     1182.79     1021.43     42.96 o 
 -10   6   9     5323.23     5797.55    201.93 o 
  -9   6   9     3503.19     3451.27     65.32 o 
  -8   6   9      697.21      735.94     40.16 o 
  -7   6   9     4216.07     4161.64     74.53 o 
  -6   6   9     4102.89     4079.04     89.25 o 
  -5   6   9     5773.48     5663.56    161.94 o 
  -4   6   9    10652.18    11263.47    216.66 o 
  -3   6   9     9011.20     9917.50    192.18 o 
  -2   6   9     5029.59     5380.85    158.73 o 
  -1   6   9      166.37       91.71     20.94 o 
   0   6   9    16511.08    16974.99    451.91 o 
   1   6   9     1835.65     1928.35     74.26 o 
   2   6   9      429.85      445.23     32.30 o 
   3   6   9     1094.12     1068.82     51.98 o 
   4   6   9    14334.49    15506.76    423.17 o 
   5   6   9      563.29      650.89     44.15 o 
   6   6   9        8.10       32.41     27.36 o 
   7   6   9     1772.92     1769.88     77.08 o 
   8   6   9     5801.46     5736.11    183.20 o 
   9   6   9       31.58      -30.04     30.04 o 
  10   6   9     1277.76     1191.21     66.87 o 
 -12   7   9      621.58      323.92     46.75 o 
 -11   7   9     4761.89     4607.37    257.96 o 
 -10   7   9        2.66      -40.24     62.69 o 
  -9   7   9     4241.41     4590.36    345.35 o 
  -8   7   9     1321.04     1293.30    104.04 o 
  -7   7   9     3724.21     3671.42    171.03 o 
  -6   7   9      554.90      432.11     23.36 o 
  -5   7   9    11062.81    10799.50    384.83 o 
  -4   7   9     2530.05     2558.40     61.41 o 
  -3   7   9       77.90       88.82     20.05 o 
  -2   7   9     2871.46     2858.60     96.69 o 
  -1   7   9    19480.20    21133.59    559.07 o 
   0   7   9     1346.93     1497.27     63.34 o 
   1   7   9     1550.06     1583.41     67.28 o 
   2   7   9     2465.23     2627.43     95.16 o 
   3   7   9    10331.01    10263.04    290.84 o 
   4   7   9       81.73       60.97     26.36 o 
   5   7   9     3512.16     3650.92    127.95 o 
   7   7   9     1482.06     1470.27     71.59 o 
   8   7   9      156.83      179.23     37.65 o 
 -11   8   9       17.42      -12.56     60.93 o 
 -10   8   9     4677.71     4449.75    223.93 o 
  -9   8   9      335.09      264.78     26.28 o 
  -8   8   9        8.16       -2.68     44.82 o 
  -7   8   9      392.20      319.79     94.83 o 
  -6   8   9     4862.34     4688.94    271.39 o 
  -5   8   9        6.44       23.73     23.91 o 
  -4   8   9     1679.62     1419.07     54.25 o 
  -3   8   9      455.41      332.57     26.51 o 
  -2   8   9     5653.73     6205.47    184.68 o 
  -1   8   9        5.53      162.52     29.37 o 
   0   8   9     7979.58     8728.41    250.44 o 
   1   8   9     2165.79     2176.60     85.36 o 
   2   8   9     1398.34     1411.27     65.27 o 
   3   8   9      115.19       75.30     31.52 o 
   4   8   9    13239.33    13794.95    385.60 o 
   5   8   9     1054.38     1088.50     62.12 o 
   6   8   9       30.16      -22.46     22.46 o 
   7   8   9      300.27      303.58     43.00 o 
  -9   9   9     1332.93     1175.98     44.83 o 
  -8   9   9       52.81       99.28     41.07 o 
  -7   9   9     3906.43     3481.31    117.41 o 
  -6   9   9      151.67      333.54     30.26 o 
  -5   9   9     4363.11     3721.50    120.82 o 
  -4   9   9       69.53       58.83     72.72 o 
  -3   9   9      510.12      459.15     31.15 o 
  -2   9   9      239.88      273.80     33.71 o 
  -1   9   9     7903.17     8979.93    258.05 o 
   0   9   9      203.35      275.02     35.79 o 
   1   9   9      462.11      442.81     42.18 o 
   2   9   9      208.53      174.47     31.97 o 
   3   9   9     5964.21     6708.28    208.45 o 
   4   9   9        4.47      -19.98     28.26 o 
   5   9   9     3391.62     3303.98    123.05 o 
  -5  10   9       10.20       96.61     25.73 o 
  -4  10   9     1321.43     1060.73     51.46 o 
  -3  10   9      253.43      102.81     30.22 o 
  -2  10   9     4479.41     5289.58    164.08 o 
  -1  10   9      115.43      204.10     35.64 o 
   0  10   9     3339.94     3952.08    134.71 o 
   1  10   9      166.55      308.92     37.84 o 
 -16   0  10     3512.29     4488.91    153.38 o 
 -14   0  10     2587.86     3018.41    109.42 o 
 -12   0  10      725.09      760.16     41.77 o 
 -10   0  10    10270.70    10978.05    300.72 o 
  -8   0  10      493.27      560.29     29.78 o 
  -6   0  10    15422.88    15580.39    285.00 o 
  -4   0  10     7038.49     6777.79    186.13 o 
  -2   0  10    19772.03    18744.83    484.32 o 
   0   0  10    21848.03    21738.87    395.81 o 
   2   0  10     1240.03     1106.75     30.31 o 
   4   0  10    35653.77    37770.29    686.39 o 
   6   0  10      845.97      912.33    112.52 o 
   8   0  10    13436.82    15471.86    432.49 o 
  10   0  10     3374.19     4060.28    146.40 o 
  12   0  10     3956.61     4550.66    164.45 o 
 -16   1  10      704.20      945.86     42.26 o 
 -15   1  10     7498.62     8701.27    181.98 o 
 -14   1  10      488.99      600.54     30.40 o 
 -13   1  10      210.51      199.95     72.94 o 
 -12   1  10     1767.15     1851.06     51.41 o 
 -11   1  10    12892.68    12764.10    268.45 o 
 -10   1  10      392.50      385.49     20.18 o 
  -9   1  10     9839.34     9825.05    351.88 o 
  -8   1  10        8.56       97.78     16.31 o 
  -7   1  10     5334.65     5250.14     85.49 o 
  -6   1  10     1869.35     1608.40     56.29 o 
  -5   1  10    20299.41    20719.46    519.02 o 
  -4   1  10      705.79      663.22     20.77 o 
  -3   1  10       13.12       91.35     28.29 o 
  -2   1  10      947.32     1013.58     41.90 o 
  -1   1  10    25849.39    26067.97    385.53 o 
   0   1  10      885.84      788.20     66.51 o 
   1   1  10     3707.21     3816.62     97.85 o 
   2   1  10      514.98      553.93     36.08 o 
   3   1  10    16477.37    16734.28    220.47 o 
   4   1  10      515.63      457.22     27.25 o 
   5   1  10     7325.70     7707.90    192.80 o 
   6   1  10        4.66       94.10     28.87 o 
   7   1  10     3207.93     3186.58     63.89 o 
   8   1  10      102.74      181.60     50.42 o 
   9   1  10     9867.05    11153.58    532.04 o 
  10   1  10       27.86      144.74     73.05 o 
  11   1  10      288.56      269.41     66.13 o 
  12   1  10       68.25      294.15     98.54 o 
 -16   2  10     3102.40     3663.63    132.87 o 
 -15   2  10       17.24       41.14     19.84 o 
 -14   2  10     4955.62     5499.54    166.86 o 
 -13   2  10     1749.84     1771.56    128.60 o 
 -12   2  10     2213.11     2298.81     60.39 o 
 -11   2  10      537.57      584.63     35.89 o 
 -10   2  10    16235.42    16800.20    317.02 o 
  -9   2  10     1487.93     1424.68     38.02 o 
  -8   2  10      938.04      854.26     21.36 o 
  -7   2  10     1066.68     1059.61     54.12 o 
  -6   2  10    21575.64    21116.22    388.07 o 
  -5   2  10     1953.52     1944.31     46.16 o 
  -4   2  10     6865.90     7165.19    139.28 o 
  -3   2  10     4362.09     4266.92     69.17 o 
  -2   2  10    26513.88    26778.38    395.57 o 
  -1   2  10      262.80      252.87     33.56 o 
   0   2  10    16657.87    18153.75    272.37 o 
   1   2  10     3152.30     3266.20    148.24 o 
   2   2  10     5274.51     5278.16    106.30 o 
   3   2  10      118.73      196.59     25.82 o 
   4   2  10    12475.05    13773.02    212.60 o 
   5   2  10     1189.25     1146.31     36.72 o 
   6   2  10       54.11      118.92     69.49 o 
   7   2  10       36.45      112.21     19.28 o 
   8   2  10     4971.97     5207.13    123.42 o 
   9   2  10      331.98      263.25     67.50 o 
  10   2  10     2705.88     2637.98    194.41 o 
  11   2  10      635.60      676.69     56.33 o 
 -16   3  10      645.42      733.80     60.93 o 
 -15   3  10    10029.67    11130.32    326.71 o 
 -14   3  10     1109.13     1334.59     96.41 o 
 -13   3  10      299.32      281.62     34.81 o 
 -12   3  10     1348.44     1507.81     45.33 o 
 -11   3  10     9623.17     9793.20    194.91 o 
 -10   3  10       37.20      115.01     21.91 o 
  -9   3  10     5969.47     5970.76     99.46 o 
  -8   3  10     4154.04     4432.15     91.47 o 
  -7   3  10     8813.34     9051.06    198.12 o 
  -6   3  10        3.93      -18.04     39.77 o 
  -5   3  10    19047.30    19353.36    356.94 o 
  -4   3  10    11472.33    11790.05    222.15 o 
  -3   3  10      353.69      436.96     79.51 o 
  -2   3  10      943.13      791.57    138.14 o 
  -1   3  10    24187.25    24943.05    454.75 o 
   0   3  10     2012.31     1919.41     45.75 o 
   1   3  10     1377.37     1298.90     39.88 o 
   2   3  10     3594.21     3351.37     71.92 o 
   3   3  10    12183.27    12584.07    341.11 o 
   4   3  10       72.58       69.10     19.57 o 
   5   3  10      979.88      973.07     46.30 o 
   6   3  10     3582.53     3183.64     77.39 o 
   7   3  10     2461.44     2327.00     94.64 o 
   8   3  10      648.66      482.48     28.80 o 
   9   3  10     3288.05     3441.89    134.45 o 
  10   3  10     2178.22     2103.57    189.57 o 
  11   3  10       19.82       79.96     29.00 o 
 -15   4  10        4.60      130.29     41.21 o 
 -14   4  10     2609.93     3081.68    121.71 o 
 -13   4  10     2664.41     2859.66     73.70 o 
 -12   4  10     3689.44     3863.35     90.60 o 
 -11   4  10      856.07      813.98     31.30 o 
 -10   4  10     7624.65     8221.91    212.16 o 
  -9   4  10     3902.12     3904.27     86.89 o 
  -8   4  10       34.16       92.74     36.30 o 
  -7   4  10     3174.86     3084.12     56.57 o 
  -6   4  10    10812.06    11420.80    349.32 o 
  -5   4  10      690.16      672.51     22.72 o 
  -4   4  10     4777.91     4733.66    167.25 o 
  -3   4  10     6884.82     6706.08    153.96 o 
  -2   4  10     9037.61     9635.98    431.19 o 
  -1   4  10       26.67       36.96     11.34 o 
   0   4  10     5676.58     5544.32    135.36 o 
   1   4  10     6193.67     6364.68    184.65 o 
   2   4  10     1212.46     1225.10     53.32 o 
   3   4  10     4900.16     4253.76    132.44 o 
   4   4  10    10400.60    10615.55    295.81 o 
   5   4  10     3197.60     2923.36    101.55 o 
   6   4  10       31.82        4.83     20.50 o 
   7   4  10     5886.81     5703.13    177.52 o 
   8   4  10     4577.04     4410.60    143.47 o 
   9   4  10      345.78      341.04     38.73 o 
  10   4  10     1274.87     1272.33     66.87 o 
 -14   5  10     1625.60     1518.88     82.58 o 
 -13   5  10        3.98       87.52     38.32 o 
 -12   5  10     5030.63     5526.84    182.49 o 
 -11   5  10     5871.48     6028.35    244.04 o 
 -10   5  10      652.31      684.70     71.37 o 
  -9   5  10     1811.30     1723.68     45.11 o 
  -8   5  10    13399.70    13701.74    459.17 o 
  -7   5  10     3119.28     3049.07     85.13 o 
  -6   5  10      360.30      348.20     56.27 o 
  -5   5  10     6248.93     6287.12    127.63 o 
  -4   5  10     3967.76     3784.00    111.74 o 
  -3   5  10      311.40      256.82     50.65 o 
  -2   5  10     3847.93     3901.15    204.66 o 
  -1   5  10     4942.20     5014.00    149.93 o 
   0   5  10     2185.21     2148.86     78.64 o 
   1   5  10     1256.64     1177.84     53.13 o 
   2   5  10    11241.12    11360.52    313.67 o 
   3   5  10     5432.32     5323.92    161.96 o 
   4   5  10      179.93      199.76     26.29 o 
   5   5  10     3048.01     2965.13    104.67 o 
   6   5  10     8279.20     8648.96    253.08 o 
   7   5  10     1090.64     1135.66     57.77 o 
   8   5  10     1069.87     1199.75     63.38 o 
   9   5  10     3176.63     3111.61    116.18 o 
  10   5  10     3054.44     2742.13    108.05 o 
 -13   6  10     3752.28     3996.42    147.22 o 
 -12   6  10      419.56      440.62     48.08 o 
 -11   6  10      831.48      852.93     72.53 o 
 -10   6  10     2741.91     2707.06    125.15 o 
  -9   6  10     6221.10     6124.37    244.10 o 
  -8   6  10      452.62      369.73     19.07 o 
  -7   6  10     7241.17     7134.62    261.53 o 
  -6   6  10     3287.03     3133.92     84.78 o 
  -5   6  10     3154.75     3068.40     71.17 o 
  -4   6  10      157.15      226.36     99.97 o 
  -3   6  10    14903.22    15346.27    289.51 o 
  -2   6  10     2048.10     2197.43     77.86 o 
  -1   6  10      220.12      171.06     22.50 o 
   0   6  10     1893.24     1932.32     74.63 o 
   1   6  10     6773.73     7040.45    206.11 o 
   2   6  10      486.76      383.07     33.97 o 
   4   6  10     4186.98     4129.49    135.82 o 
   5   6  10     4274.13     4403.06    144.47 o 
   6   6  10      482.76      409.21     37.46 o 
   7   6  10     4605.37     4341.84    147.44 o 
   8   6  10     1291.61     1346.22     67.09 o 
   9   6  10      265.59      236.52     46.60 o 
 -12   7  10     3262.33     3448.64    130.51 o 
 -11   7  10      495.39      559.72     31.55 o 
 -10   7  10      273.78      322.96     25.61 o 
  -9   7  10      549.80      612.91     62.49 o 
  -8   7  10    11955.21    12202.53    360.69 o 
  -7   7  10       22.72      184.31     53.45 o 
  -6   7  10      496.85      438.24     34.66 o 
  -5   7  10     1031.92      941.59     32.60 o 
  -4   7  10    17244.85    17851.11    472.85 o 
  -3   7  10        2.23        6.39     16.19 o 
  -2   7  10     4345.12     4657.26    143.32 o 
  -1   7  10      599.50      679.70     41.47 o 
   0   7  10     7373.77     7323.71    214.72 o 
   1   7  10      140.35      147.81     28.29 o 
   2   7  10     7720.93     7904.68    233.29 o 
   3   7  10      643.82      634.33     42.22 o 
   4   7  10      618.75      549.41     41.44 o 
   5   7  10      738.85      770.71     49.64 o 
   7   7  10      179.81       20.50     30.48 o 
   8   7  10      470.09      432.12     43.48 o 
 -10   8  10      149.05      230.84     87.96 o 
  -9   8  10     6181.69     5863.66    130.10 o 
  -8   8  10       35.75       31.60     80.22 o 
  -7   8  10     4642.95     4234.45    198.83 o 
  -6   8  10      422.10      379.22     29.76 o 
  -5   8  10     2941.70     2867.74     93.16 o 
  -4   8  10      142.42      110.94     21.28 o 
  -3   8  10    10904.98    11805.64    324.44 o 
  -2   8  10      788.90      819.83     45.74 o 
  -1   8  10      409.97      392.91     37.39 o 
   0   8  10      524.17      649.89     42.85 o 
   1   8  10     8584.07     9526.45    274.54 o 
   2   8  10      116.70      173.10     32.41 o 
   3   8  10      676.26      610.71     44.67 o 
   4   8  10      230.30      247.47     36.42 o 
   5   8  10     4934.00     4728.40    157.65 o 
   6   8  10       18.26      149.93     37.87 o 
  -8   9  10     6106.33     5165.08    161.66 o 
  -7   9  10       71.24      166.05     31.52 o 
  -6   9  10       17.85       21.50     26.51 o 
  -5   9  10       49.85      152.08     28.37 o 
  -4   9  10     5832.57     6233.05    183.16 o 
  -3   9  10       61.94       51.83     24.77 o 
  -2   9  10     2455.63     2736.26     97.76 o 
  -1   9  10      190.70      259.46     32.12 o 
   0   9  10     2343.06     2768.30    105.45 o 
   1   9  10       37.40      180.12     38.84 o 
   2   9  10     6979.27     7755.16    234.62 o 
   3   9  10       84.49      123.42     33.53 o 
   4   9  10      124.23      171.17     36.39 o 
  -2  10  10        0.74      -13.40     33.86 o 
 -15   0  11       20.65        0.63     30.60 o 
 -13   0  11    15201.03    16428.85    446.41 o 
 -11   0  11     1774.32     1740.06     67.28 o 
  -9   0  11    29905.17    28520.24    738.96 o 
  -5   0  11    10598.52    10353.48    278.96 o 
  -3   0  11    17731.04    17000.65    443.04 o 
  -1   0  11     1095.96     1058.21     39.84 o 
   1   0  11    21442.66    22339.92    409.29 o 
   3   0  11     2077.80     1986.39     59.26 o 
   5   0  11     9728.72    10559.51    257.42 o 
   7   0  11     5467.61     6289.45    196.42 o 
   9   0  11      974.55     1019.11     60.15 o 
  11   0  11     5083.63     5468.81    186.76 o 
 -16   1  11     2339.70     2438.49     70.78 o 
 -15   1  11        2.74      300.01     66.65 o 
 -14   1  11     4127.63     4678.38    107.54 o 
 -13   1  11      412.83      465.51     27.51 o 
 -12   1  11    10094.99    10661.98    211.06 o 
 -11   1  11       13.55       27.42     13.74 o 
 -10   1  11     1075.63      984.32     45.11 o 
  -9   1  11      232.13      248.70     16.29 o 
  -8   1  11    24774.05    25491.60    468.56 o 
  -7   1  11      569.69      534.45     20.54 o 
  -6   1  11      191.63      203.79     89.09 o 
  -5   1  11     1445.98     1400.38     36.89 o 
  -4   1  11    23903.04    23942.05    437.30 o 
  -3   1  11      565.09      530.34     18.66 o 
  -2   1  11     3588.68     3475.20     70.86 o 
  -1   1  11      318.19      318.76     52.86 o 
   0   1  11     5733.32     5884.73     95.05 o 
   1   1  11      480.04      504.09     29.92 o 
   2   1  11    10580.66    11464.14    163.89 o 
   3   1  11     3517.06     3714.60     66.03 o 
   4   1  11     1681.17     1733.52     86.38 o 
   5   1  11     2666.10     2667.89     89.41 o 
   6   1  11    11958.81    12318.70    197.45 o 
   7   1  11     1359.22     1455.62     50.27 o 
   8   1  11      545.94      552.63     45.20 o 
   9   1  11      678.58      822.67     65.20 o 
  11   1  11      387.02      440.33     36.28 o 
 -16   2  11      290.03      524.63     33.47 o 
 -15   2  11      304.14      510.77     36.96 o 
 -14   2  11        6.13       20.95     53.47 o 
 -13   2  11     4662.80     5190.40    115.33 o 
 -12   2  11      189.42      212.65     54.54 o 
 -11   2  11      835.52      798.25     70.12 o 
 -10   2  11      460.32      439.92     21.07 o 
  -9   2  11     8815.59     9348.25    184.31 o 
  -8   2  11        0.11       38.33     16.83 o 
  -7   2  11    10304.79    10068.90    189.52 o 
  -6   2  11     1032.12      912.40     43.44 o 
  -5   2  11     3514.84     3511.82     75.53 o 
  -4   2  11     4668.46     4655.13    147.55 o 
  -3   2  11    22957.67    22878.48    339.44 o 
  -2   2  11      479.62      420.59     54.55 o 
  -1   2  11       50.50       41.50     18.28 o 
   0   2  11     2801.20     2769.09     91.51 o 
   1   2  11    16720.05    18002.32    272.30 o 
   2   2  11     2218.96     2344.59    113.71 o 
   3   2  11     7843.07     8149.43    130.73 o 
   4   2  11     5656.20     5814.61    122.90 o 
   5   2  11    12215.04    12374.37    241.06 o 
   6   2  11       46.49       92.25     22.43 o 
   7   2  11     8257.22     8582.37    177.28 o 
   8   2  11     2588.81     2525.36    122.66 o 
   9   2  11     2299.28     2370.11    121.07 o 
  10   2  11       79.64       86.02     26.42 o 
  11   2  11     3873.60     4568.39    115.59 o 
 -15   3  11     1375.68     1520.12    166.68 o 
 -14   3  11     2325.11     2535.91     91.27 o 
 -13   3  11        2.67      -42.00    200.80 o 
 -12   3  11     3728.96     3565.71     84.85 o 
 -11   3  11     2959.71     2805.98     69.47 o 
 -10   3  11       50.89       92.48     16.16 o 
  -9   3  11     1334.37     1248.77     43.17 o 
  -8   3  11    10832.38    11270.51    176.31 o 
  -7   3  11     3094.68     2927.66     53.70 o 
  -6   3  11     3064.63     3083.52    202.19 o 
  -5   3  11     5314.01     5470.02    111.51 o 
  -4   3  11     6925.05     6623.08    131.33 o 
  -3   3  11      897.60      910.51     47.10 o 
  -2   3  11     8632.84     9094.14    141.70 o 
  -1   3  11     6910.45     7071.98    148.76 o 
   0   3  11     5222.28     5334.87    269.42 o 
   1   3  11       42.53       36.49     10.97 o 
   2   3  11    18751.90    19738.54    521.01 o 
   3   3  11     4005.61     3869.47    122.90 o 
   4   3  11     1009.29      885.74     46.26 o 
   5   3  11      546.15      476.94     36.91 o 
   6   3  11    12573.55    12768.87    352.10 o 
   7   3  11      246.72      252.86     28.61 o 
   8   3  11      462.00      408.24    197.98 o 
   9   3  11     2431.98     2308.67     67.15 o 
  10   3  11     6247.87     6329.35    431.47 o 
 -15   4  11      537.95      495.35     54.51 o 
 -14   4  11     2605.10     2909.14    117.74 o 
 -13   4  11     4711.11     5232.58    117.67 o 
 -12   4  11     2725.77     2979.83    100.29 o 
 -11   4  11      309.21      281.02     39.54 o 
 -10   4  11     5757.50     5807.73     99.39 o 
  -9   4  11     6106.25     6090.53    102.96 o 
  -8   4  11     1286.88     1241.08     45.92 o 
  -7   4  11     2677.26     2492.76     79.20 o 
  -6   4  11     7777.17     7712.57    196.18 o 
  -5   4  11     1719.37     1707.94     73.18 o 
  -4   4  11      146.88      140.75     26.62 o 
  -3   4  11    11924.61    12373.44    235.34 o 
  -2   4  11     9418.58     9646.61    417.90 o 
  -1   4  11      147.29      142.35     13.96 o 
   0   4  11     1774.01     1725.36     59.11 o 
   1   4  11    11058.27    11687.86    319.91 o 
   2   4  11     1187.49     1036.97     49.79 o 
   3   4  11     3798.49     3832.67    124.24 o 
   4   4  11     3133.34     3168.53    108.31 o 
   5   4  11     5651.31     5530.85    169.54 o 
   6   4  11        3.19      -21.91     21.91 o 
   7   4  11     5087.13     4667.61    150.67 o 
   8   4  11     2071.18     2016.75     82.95 o 
   9   4  11      850.64      915.63     53.95 o 
  10   4  11      807.57      739.07     52.35 o 
 -14   5  11     2179.07     2173.67     99.14 o 
 -13   5  11        0.46      223.04     46.67 o 
 -12   5  11     3641.23     3905.24    224.90 o 
 -11   5  11     7244.57     7396.76    226.85 o 
 -10   5  11      630.13      627.01     66.55 o 
  -9   5  11     1345.28     1246.35    126.31 o 
  -8   5  11     6148.42     5922.61    100.73 o 
  -7   5  11     7125.71     7001.32    115.96 o 
  -6   5  11       27.79       65.23     14.17 o 
  -5   5  11     6742.36     6709.78    136.25 o 
  -4   5  11     7445.11     7597.46    151.80 o 
  -3   5  11     1765.12     1787.64     57.29 o 
  -2   5  11      779.41      740.32     38.88 o 
  -1   5  11    10717.82    11430.18    313.23 o 
   0   5  11     1793.92     1906.11     72.96 o 
   1   5  11      617.55      492.05     34.49 o 
   2   5  11     2688.99     2697.72     96.09 o 
   3   5  11     5095.38     4822.86    151.45 o 
   4   5  11       30.33       84.14     25.32 o 
   5   5  11     1329.35     1402.96     64.98 o 
   6   5  11     2031.19     2082.36     83.32 o 
   7   5  11     1095.87     1093.11     57.89 o 
   8   5  11      119.70       63.94     29.44 o 
   9   5  11     3070.35     3154.94    119.34 o 
 -13   6  11     2247.27     2479.69    110.39 o 
 -11   6  11      487.57      487.40     32.05 o 
 -10   6  11     4918.08     4935.76    240.79 o 
  -9   6  11     2624.65     2562.80     61.47 o 
  -8   6  11      432.13      318.59     41.69 o 
  -7   6  11      450.66      471.37     31.44 o 
  -6   6  11     6446.40     6607.85    136.44 o 
  -5   6  11     3459.85     3322.53     76.66 o 
  -4   6  11     1675.58     1566.79     44.05 o 
  -3   6  11     3136.32     3042.21     97.84 o 
  -2   6  11     8402.44     8271.34    234.03 o 
  -1   6  11      503.29      491.60     34.79 o 
   0   6  11     7810.00     7703.03    222.93 o 
   1   6  11     2016.78     2149.72     83.43 o 
   2   6  11     1273.08     1249.65     59.59 o 
   3   6  11      321.82      288.13     33.97 o 
   4   6  11     7767.78     7750.78    229.17 o 
   5   6  11      466.10      534.34     43.22 o 
   6   6  11        0.10      127.17     28.70 o 
   7   6  11      640.86      576.67     44.56 o 
   8   6  11     3333.34     3251.70    121.12 o 
 -12   7  11      638.63      536.86    104.82 o 
 -11   7  11     2706.76     2504.15     70.68 o 
 -10   7  11      144.29      213.71     27.11 o 
  -9   7  11     2342.43     2059.02     93.20 o 
  -8   7  11      808.83      808.15     42.74 o 
  -7   7  11     2203.18     2092.33    156.45 o 
  -6   7  11        7.31       26.85     15.21 o 
  -5   7  11     8676.08     8857.25    247.06 o 
  -4   7  11      536.27      492.94     29.96 o 
  -3   7  11      491.49      361.35     31.26 o 
  -2   7  11      181.47       85.21     26.77 o 
  -1   7  11    12592.15    14184.00    387.97 o 
   0   7  11      137.72      309.55     32.71 o 
   1   7  11      655.24      722.33     46.71 o 
   2   7  11      307.89      435.91     37.80 o 
   3   7  11     8460.44     8852.99    260.54 o 
   4   7  11      107.53      100.29     28.48 o 
   5   7  11     3262.64     3168.97    117.55 o 
   6   7  11      333.42      263.36     36.46 o 
   7   7  11     1221.71     1031.69     60.89 o 
 -10   8  11     4833.76     4492.76    106.31 o 
  -9   8  11       76.29       61.74     59.43 o 
  -8   8  11        1.47      -15.25    105.65 o 
  -7   8  11      208.38      270.27     57.57 o 
  -6   8  11     5958.89     5813.32    378.89 o 
  -5   8  11      139.78       82.91     23.58 o 
  -4   8  11     3186.72     3028.25    100.55 o 
  -3   8  11      380.17      232.73     26.40 o 
  -2   8  11     6492.16     6844.47    201.95 o 
  -1   8  11      190.30      207.41     35.27 o 
   0   8  11     6549.18     7006.21    211.23 o 
   1   8  11      662.40      710.93     47.27 o 
   2   8  11     1963.21     2070.11     86.07 o 
   3   8  11      350.66      227.35     35.72 o 
   4   8  11     9442.37     9936.92    290.95 o 
   5   8  11      266.65      348.84     41.85 o 
  -7   9  11     4176.66     3432.97    115.36 o 
  -6   9  11      267.19      133.45     25.69 o 
  -5   9  11     4962.89     4712.19    542.60 o 
  -4   9  11      167.21      110.76     33.64 o 
  -3   9  11      914.08      743.83     44.33 o 
  -2   9  11      133.85       34.49     30.22 o 
  -1   9  11     7008.83     7819.14    233.10 o 
   0   9  11       36.48      184.42     32.64 o 
   1   9  11      454.58      461.41     43.15 o 
   2   9  11      166.50      266.70     45.97 o 
 -16   0  12     2883.83     3347.75    124.42 o 
 -14   0  12     1470.26     1868.23     79.31 o 
 -12   0  12      984.80      928.88     47.19 o 
 -10   0  12    10414.59    10653.79    294.29 o 
  -8   0  12      198.72      202.92     21.09 o 
  -6   0  12    19847.31    20016.68    523.50 o 
  -4   0  12     7549.79     7328.58    203.06 o 
  -2   0  12    28832.30    26625.01    685.35 o 
   0   0  12     7847.30     8442.20    226.23 o 
   2   0  12    11566.99    11783.79    255.77 o 
   4   0  12    16124.19    17217.35    324.55 o 
   6   0  12      519.06      609.64     28.55 o 
   8   0  12    12062.05    13728.71    389.35 o 
  10   0  12      334.05      418.53     47.19 o 
 -16   1  12      144.54      337.20     33.05 o 
 -15   1  12     6077.66     7007.11    152.49 o 
 -14   1  12     1615.55     1864.34     55.77 o 
 -13   1  12       12.12      105.43     87.20 o 
 -12   1  12      658.33      707.58     29.91 o 
 -11   1  12     9761.10     9954.43    197.44 o 
 -10   1  12     1281.44     1328.79     56.62 o 
  -9   1  12     4374.78     3940.13     87.05 o 
  -8   1  12        9.00       23.01     12.63 o 
  -7   1  12     8553.00     8081.26    268.21 o 
  -6   1  12     2538.97     2338.34     97.22 o 
  -5   1  12    12834.64    12503.30    236.40 o 
  -4   1  12       37.23      138.19     62.88 o 
  -3   1  12     6734.99     6818.72    134.60 o 
  -2   1  12      103.29      133.13     56.88 o 
  -1   1  12    16258.87    17205.99    259.34 o 
   0   1  12        7.95        3.55     20.58 o 
   1   1  12      127.60      160.22     26.37 o 
   2   1  12      131.85      140.15     33.69 o 
   3   1  12    13966.99    15406.61    217.39 o 
   4   1  12      309.23      316.26     38.17 o 
   5   1  12     1036.37     1064.14     62.77 o 
   6   1  12        9.47      122.63     16.57 o 
   7   1  12     3002.14     3017.42    151.48 o 
   8   1  12      155.70      241.98     27.52 o 
   9   1  12     5657.69     6598.83    297.36 o 
  10   1  12      112.18      197.22     73.28 o 
 -15   2  12      215.46      223.41     81.85 o 
 -14   2  12     2034.47     2116.84     88.91 o 
 -13   2  12     1596.81     1515.87     71.25 o 
 -12   2  12     4515.12     4472.61    139.57 o 
 -11   2  12       24.48      142.95     66.56 o 
 -10   2  12     8915.83     8949.59    209.77 o 
  -9   2  12     1465.10     1417.82     89.00 o 
  -8   2  12     2284.96     2216.76     54.66 o 
  -7   2  12       31.23       67.12     34.41 o 
  -6   2  12    16441.75    16193.65    685.05 o 
  -5   2  12     1335.09     1242.03     53.28 o 
  -4   2  12     1570.79     1578.51     58.55 o 
  -3   2  12     2165.27     1929.85     46.44 o 
  -2   2  12    24836.92    25684.80    381.69 o 
  -1   2  12       58.11      120.81     54.86 o 
   0   2  12     9347.51     9861.55    154.20 o 
   1   2  12     2217.63     2181.03     99.75 o 
   2   2  12     6497.92     6565.03    107.79 o 
   3   2  12      519.15      558.49    107.32 o 
   4   2  12     7804.58     8109.80    242.61 o 
   5   2  12      923.83      912.42     83.74 o 
   6   2  12      183.74      228.35     26.48 o 
   7   2  12       47.73      158.76     38.73 o 
   8   2  12     4033.07     4401.20    101.59 o 
   9   2  12     1564.34     1628.22     55.88 o 
  10   2  12      745.71      904.61    134.58 o 
 -15   3  12     6472.77     7423.61    162.35 o 
 -14   3  12      659.30      836.28     45.34 o 
 -13   3  12       17.64      128.46     55.05 o 
 -12   3  12     1697.64     1780.61     54.14 o 
 -11   3  12     9798.13     9987.18    305.97 o 
 -10   3  12       24.77       58.46     15.20 o 
  -9   3  12     1073.66     1022.24     33.36 o 
  -8   3  12     4762.72     4735.19     99.64 o 
  -7   3  12     7364.76     7402.49    160.34 o 
  -6   3  12       20.78       47.16     11.84 o 
  -5   3  12     6823.67     6438.62    167.66 o 
  -4   3  12     7680.31     7735.65    152.26 o 
  -3   3  12     3481.15     3517.77     97.43 o 
  -2   3  12      355.53      289.25     32.19 o 
  -1   3  12    10989.82    11360.84    176.93 o 
   0   3  12     1449.28     1560.37     87.00 o 
   1   3  12       15.13       44.37     54.67 o 
   2   3  12     3244.83     3012.14    101.92 o 
   3   3  12     9249.98     8993.82    255.49 o 
   4   3  12      106.17       94.46     28.66 o 
   5   3  12     1346.13     1157.45     56.47 o 
   6   3  12     2568.70     2382.00     91.12 o 
   7   3  12     2893.02     2828.38    103.44 o 
   8   3  12       19.37       72.77     48.16 o 
   9   3  12     4687.74     4972.22    261.73 o 
  10   3  12     1516.76     1522.32    176.01 o 
 -14   4  12      619.42      775.63     37.06 o 
 -13   4  12     1420.33     1324.74     48.97 o 
 -12   4  12     2105.01     2324.18     95.37 o 
 -11   4  12      734.43      716.41     55.95 o 
 -10   4  12     5918.87     6253.35    132.49 o 
  -9   4  12     3178.56     3152.89     59.86 o 
  -8   4  12      510.87      415.86     22.40 o 
  -7   4  12     4876.29     4642.61     92.13 o 
  -6   4  12    11989.41    12135.71    487.16 o 
  -5   4  12      727.79      678.84     61.15 o 
  -4   4  12     1187.46     1055.78    114.19 o 
  -3   4  12     8382.54     8141.05    227.83 o 
  -2   4  12     9348.15     9412.69    183.01 o 
  -1   4  12        8.09       46.41     55.53 o 
   0   4  12     5732.35     5803.65    172.54 o 
   1   4  12     9493.38     9347.85    263.14 o 
   2   4  12     1615.73     1763.01     72.48 o 
   4   4  12     9537.78     9664.09    275.50 o 
   5   4  12     7068.40     7361.73    219.29 o 
   6   4  12        6.15       56.81     27.10 o 
   8   4  12     5579.85     5520.97    177.44 o 
   9   4  12     1235.61     1305.86     65.61 o 
 -14   5  12     1583.47     1687.63     89.74 o 
 -13   5  12      111.41      178.89     43.00 o 
 -12   5  12     2256.91     2503.81     97.65 o 
 -11   5  12     1917.13     2022.95     64.61 o 
 -10   5  12     2072.25     2013.44     44.62 o 
  -9   5  12     2014.54     1872.57     87.33 o 
  -8   5  12     7182.55     6849.57    115.02 o 
  -7   5  12     1849.56     1830.05     57.26 o 
  -6   5  12      160.43      236.24     94.46 o 
  -5   5  12     7224.67     6988.22    142.16 o 
  -4   5  12     6374.69     6252.00    128.61 o 
  -3   5  12      178.80      245.32     86.29 o 
  -2   5  12     3470.71     3377.24    107.42 o 
  -1   5  12     6637.21     6845.14    198.61 o 
   0   5  12     3528.72     3676.80    120.78 o 
   1   5  12      186.29      104.56     23.69 o 
   2   5  12     7401.62     6917.43    205.66 o 
   3   5  12     8795.44     8682.11    251.30 o 
   4   5  12      934.33      854.55     50.39 o 
   8   5  12      349.68      359.86     38.58 o 
 -12   6  12      282.67      334.58     51.50 o 
 -11   6  12      259.52      294.60     20.27 o 
 -10   6  12     2177.20     2268.61     98.90 o 
  -9   6  12     7523.33     7181.43    286.41 o 
  -8   6  12       18.05      117.58     37.46 o 
  -7   6  12     2462.06     2204.11    111.72 o 
  -6   6  12     3113.99     3026.80     72.83 o 
  -5   6  12     3607.56     3327.49     77.95 o 
  -3   6  12     8256.78     8798.55    247.14 o 
  -2   6  12     3223.49     3110.86    102.59 o 
  -1   6  12      327.67      207.78     25.62 o 
   1   6  12     7088.53     7543.19    223.11 o 
   2   6  12     1729.44     1777.19     76.38 o 
   3   6  12     1084.95     1131.80     58.55 o 
   4   6  12     3151.18     3292.17    118.22 o 
   5   6  12     4062.06     4100.45    139.94 o 
   6   6  12       58.24       18.94     27.36 o 
   7   6  12     2916.89     2606.71    104.41 o 
 -11   7  12      709.43      519.96    206.55 o 
 -10   7  12     1421.10     1351.96     48.09 o 
  -9   7  12      478.25      520.77     22.52 o 
  -8   7  12     9571.59     9450.50    450.66 o 
  -7   7  12      493.91      437.28     52.03 o 
  -6   7  12       20.83       44.15     19.00 o 
  -5   7  12      936.76      822.17     40.10 o 
  -4   7  12    10071.35    10501.78    292.21 o 
  -3   7  12      174.31       92.90     21.80 o 
  -2   7  12     1002.67      804.50     42.59 o 
  -1   7  12      864.16      987.66     52.58 o 
   0   7  12     2954.83     3143.69    111.87 o 
   1   7  12        8.55      162.30     30.86 o 
   2   7  12     5264.24     5622.41    179.26 o 
   3   7  12     1062.86     1154.93     62.12 o 
   4   7  12      338.19      325.85     39.99 o 
   5   7  12      133.75      204.77     37.28 o 
   6   7  12     3617.43     3455.43    126.69 o 
  -9   8  12     5499.12     5477.93    629.47 o 
  -8   8  12      159.46      164.34     28.00 o 
  -7   8  12     2015.07     1755.73    251.44 o 
  -6   8  12      176.81      254.74     20.51 o 
  -5   8  12     2019.33     2157.22     76.19 o 
  -4   8  12      109.99       10.88     23.09 o 
  -3   8  12     7754.21     7992.76    230.54 o 
  -2   8  12      174.94       47.12     21.09 o 
  -1   8  12       16.57      -26.96     26.96 o 
   0   8  12      151.16      248.44     33.31 o 
   1   8  12     6800.86     7696.09    233.77 o 
   2   8  12       16.35      162.37     39.84 o 
   4   8  12      226.75      502.41     49.94 o 
  -6   9  12       39.26       88.18     24.54 o 
  -5   9  12      352.30      295.54     22.56 o 
  -4   9  12     6494.69     7046.05    208.49 o 
  -3   9  12       35.69       16.97     25.32 o 
  -1   9  12       20.54      -28.48     31.49 o 
   0   9  12     3219.76     3525.05    126.80 o 
 -15   0  13     2386.84     2601.00    102.40 o 
 -13   0  13    11438.52    12408.18    347.24 o 
 -11   0  13      725.46      709.11     41.03 o 
  -9   0  13    19228.26    18483.84    491.38 o 
  -7   0  13      126.24      146.77     23.47 o 
  -5   0  13     5873.75     5939.10    170.13 o 
  -3   0  13     2358.30     2345.99     76.75 o 
  -1   0  13       43.62       17.67     15.41 o 
   1   0  13     1231.64     1233.97    118.89 o 
   3   0  13     4469.64     4068.85    206.74 o 
   5   0  13      956.74      930.78     44.15 o 
   7   0  13     7380.52     8651.41    257.50 o 
   9   0  13      716.44      852.65     58.85 o 
 -15   1  13       28.48      117.07     26.07 o 
 -14   1  13     4417.14     4807.62    190.11 o 
 -13   1  13      182.81      168.47     42.18 o 
 -12   1  13     5683.78     5792.03    125.17 o 
 -11   1  13      268.69      216.96     18.20 o 
 -10   1  13     3689.52     3561.12     81.98 o 
  -9   1  13     2215.63     2023.22     58.13 o 
  -8   1  13    12761.24    12309.07    236.69 o 
  -7   1  13       79.67       79.67     15.61 o 
  -6   1  13     1420.78     1229.52     49.31 o 
  -5   1  13     4428.46     4144.13     88.47 o 
  -4   1  13    16059.74    16219.90    303.05 o 
  -3   1  13      896.90      432.34     26.25 o 
  -2   1  13       74.74      153.17     67.65 o 
  -1   1  13     2269.38     2251.93    124.29 o 
   0   1  13     7564.96     7641.07    242.68 o 
   1   1  13        4.66       34.34     11.30 o 
   2   1  13     5013.13     5444.13    108.87 o 
   3   1  13     4147.00     4430.35     68.18 o 
   4   1  13     2047.62     2095.06     60.07 o 
   5   1  13      360.39      399.58     20.52 o 
   6   1  13     4755.42     5160.23    301.97 o 
   7   1  13     1510.77     1771.17     56.65 o 
   8   1  13      499.49      545.78     66.04 o 
   9   1  13      179.00      219.36     66.67 o 
 -15   2  13      303.31      375.32     67.84 o 
 -14   2  13      205.39      327.11     42.94 o 
 -13   2  13     6260.53     6378.55    137.99 o 
 -12   2  13       30.97      122.31     27.46 o 
 -11   2  13      564.09      520.59     25.83 o 
 -10   2  13      343.86      326.57     44.65 o 
  -9   2  13    14430.04    14444.46    390.20 o 
  -8   2  13      340.38      310.45     71.55 o 
  -7   2  13     4835.67     4496.17     96.61 o 
  -6   2  13     1282.42     1133.09     90.21 o 
  -5   2  13     8091.68     7775.50    154.18 o 
  -4   2  13     4590.69     4488.78    144.73 o 
  -3   2  13    16161.96    16032.63    299.78 o 
  -2   2  13      971.39      920.88     43.94 o 
  -1   2  13      721.74      698.34     75.40 o 
   0   2  13     2168.50     2158.58     95.48 o 
   1   2  13    22503.69    24663.86    370.63 o 
   2   2  13     1665.13     1672.40    112.83 o 
   3   2  13     1592.88     1555.58     84.45 o 
   4   2  13     3992.39     3961.99     91.06 o 
   5   2  13    12292.50    12856.13    218.44 o 
   6   2  13      249.98      349.01     52.31 o 
   7   2  13     4387.10     4803.40    116.05 o 
   8   2  13     1463.78     1661.74     45.30 o 
   9   2  13     2118.50     2161.32     67.64 o 
 -15   3  13      428.09      420.46     43.03 o 
 -14   3  13     2407.25     2666.68    144.01 o 
 -13   3  13       13.70      109.57     51.96 o 
 -12   3  13     3701.24     3726.96     89.06 o 
 -11   3  13     1319.14     1403.72     43.47 o 
 -10   3  13     1237.40     1191.03     38.40 o 
  -9   3  13      771.37      760.31     31.32 o 
  -8   3  13    10479.55    10301.53    366.57 o 
  -7   3  13      940.10      942.03     59.71 o 
  -6   3  13     1081.42     1009.11     31.40 o 
  -5   3  13     4275.04     4124.30    130.33 o 
  -4   3  13    16827.46    16837.46    534.93 o 
  -3   3  13      999.42      987.40     42.63 o 
  -2   3  13     4917.07     4912.02    182.12 o 
  -1   3  13     3920.89     3543.27     78.08 o 
   0   3  13    12800.08    12841.69    205.41 o 
   1   3  13      212.61      166.62     55.68 o 
   2   3  13    13332.26    14680.29    416.97 o 
   3   3  13     2155.82     2171.85     83.17 o 
   4   3  13     6460.17     6966.71    209.00 o 
   5   3  13       74.40      189.66     29.70 o 
   6   3  13    11680.81    12728.88    355.59 o 
   7   3  13       91.68      313.82     35.38 o 
   8   3  13      133.85      143.93     26.13 o 
   9   3  13      471.93      616.61     44.10 o 
 -14   4  13      122.01      244.67     94.01 o 
 -13   4  13     4591.33     4708.20    148.04 o 
 -12   4  13     2036.46     2077.82     58.50 o 
 -11   4  13      187.52      214.75     53.36 o 
 -10   4  13     2133.16     2251.54     93.70 o 
  -9   4  13     7624.49     7735.82    315.72 o 
  -8   4  13     1529.00     1454.83     61.65 o 
  -7   4  13     2069.25     2025.03    104.69 o 
  -6   4  13     2793.98     2877.83     67.67 o 
  -5   4  13     3321.28     3003.93     69.87 o 
  -4   4  13        5.64       34.10     29.05 o 
  -3   4  13    11865.26    11526.04    326.11 o 
  -2   4  13     2310.01     2249.95     55.43 o 
  -1   4  13       62.06       53.65     18.90 o 
   0   4  13      913.06      854.40     41.47 o 
   1   4  13    13901.52    15568.36    421.80 o 
   2   4  13      138.41      165.67     28.66 o 
   4   4  13     1217.67     1165.66     60.82 o 
   6   4  13      184.49      373.23     36.94 o 
   7   4  13     2199.93     1877.00     83.62 o 
   8   4  13     1673.15     1822.86     83.06 o 
 -13   5  13      228.63      403.83     30.29 o 
 -12   5  13     1470.89     1467.67     48.38 o 
 -11   5  13     4125.22     4611.85    105.64 o 
 -10   5  13      947.61      889.80     34.50 o 
  -9   5  13      383.73      329.46     27.18 o 
  -8   5  13     2468.69     2242.89     64.55 o 
  -7   5  13     4367.58     3882.77    344.16 o 
  -6   5  13      401.34      421.68    111.20 o 
  -5   5  13     3520.85     3206.56    112.39 o 
  -4   5  13     5125.53     5223.00    111.34 o 
  -3   5  13     3532.30     3135.15    103.67 o 
  -2   5  13      443.86      317.68     25.51 o 
  -1   5  13     4541.97     4670.03    144.51 o 
   1   5  13       24.65      100.81     27.33 o 
   2   5  13     4287.42     4197.25    138.57 o 
   3   5  13     2326.07     2445.46     94.20 o 
   4   5  13      443.62      570.35     46.41 o 
   5   5  13      664.49      670.94     49.68 o 
   6   5  13     2798.99     2803.95    107.45 o 
   7   5  13      622.82      800.82     54.40 o 
 -12   6  13     2137.29     2252.05    105.71 o 
 -11   6  13        2.17      145.83     23.65 o 
 -10   6  13     5264.94     5364.15    144.21 o 
  -9   6  13     2611.69     2296.02     73.77 o 
  -8   6  13      714.43      632.47     35.67 o 
  -7   6  13      546.86      484.30     29.82 o 
  -6   6  13     7536.34     7380.59    159.47 o 
  -5   6  13     3323.51     3080.85     93.01 o 
  -4   6  13      193.44      193.26     29.11 o 
  -3   6  13     2821.73     2757.79     95.05 o 
  -2   6  13     8943.95     9018.10    255.60 o 
  -1   6  13      766.77      447.83     31.78 o 
   0   6  13     3289.42     3513.43    119.63 o 
   1   6  13     1981.62     2035.58     83.88 o 
   2   6  13     1870.07     1974.87     84.43 o 
   3   6  13      162.30      316.46     38.13 o 
   5   6  13      399.11      349.17     40.99 o 
   6   6  13       14.68      177.63     40.51 o 
 -10   7  13      203.90      272.61     48.34 o 
  -9   7  13     1800.48     1763.51     71.03 o 
  -8   7  13      719.29      753.28     46.66 o 
  -7   7  13     4142.27     3912.65    226.20 o 
  -6   7  13        5.24       44.41     24.88 o 
  -5   7  13     8159.13     8762.05    247.69 o 
  -4   7  13     1186.27      932.22     43.89 o 
  -3   7  13     1409.37     1200.75     52.69 o 
  -2   7  13      196.69      119.41     29.56 o 
  -1   7  13     9608.79    10866.14    307.21 o 
   0   7  13      676.76      744.42     47.90 o 
   1   7  13       30.66      107.42     29.89 o 
   2   7  13      774.02     1018.96     60.93 o 
   3   7  13     8030.21     8931.59    267.34 o 
   4   7  13      211.29      533.67     50.65 o 
   5   7  13     1191.02     1173.98     67.91 o 
  -8   8  13      256.51      266.84     22.96 o 
  -7   8  13      256.14      383.77     49.70 o 
  -6   8  13     7012.53     6653.25    866.71 o 
  -5   8  13        7.84       54.95     26.62 o 
  -4   8  13      846.96      614.69     37.20 o 
  -3   8  13      426.50      282.49     32.64 o 
  -2   8  13     6346.70     6767.80    202.32 o 
  -1   8  13       75.62      -29.07     29.07 o 
   0   8  13     3080.23     3427.84    123.42 o 
   1   8  13      619.77      803.05     53.95 o 
   2   8  13     2102.23     2212.02     96.43 o 
 -14   0  14     2821.41     2995.02    110.02 o 
 -12   0  14     6798.31     7100.56    211.38 o 
 -10   0  14    15901.95    15914.37    428.78 o 
  -8   0  14     5495.41     4898.27    148.15 o 
  -6   0  14    29775.09    29123.93    754.89 o 
  -4   0  14        7.78      124.94     18.16 o 
  -2   0  14    11700.26    12191.23    328.64 o 
   0   0  14     5659.62     5462.90    158.25 o 
   2   0  14     1869.73     1906.20    198.98 o 
   4   0  14     9777.06    10426.73    475.95 o 
   6   0  14       95.06      149.78     34.75 o 
   8   0  14     5362.64     5840.48    191.93 o 
 -15   1  14     4422.52     4666.94    303.22 o 
 -14   1  14      109.82      118.40     32.80 o 
 -13   1  14        5.14      161.10     21.96 o 
 -12   1  14        2.34      -15.78     15.78 o 
 -11   1  14     9805.44    10441.89    208.07 o 
 -10   1  14        7.99       52.85     32.84 o 
  -9   1  14     2409.24     2169.82     55.82 o 
  -8   1  14      357.83      413.07     27.53 o 
  -7   1  14     8253.53     8234.38    294.63 o 
  -6   1  14     1336.14     1232.59     65.37 o 
  -5   1  14    12230.15    11989.19    312.23 o 
  -4   1  14       38.68      111.32     36.74 o 
  -3   1  14     5123.18     5254.49    108.84 o 
  -2   1  14     5084.63     4773.44    100.11 o 
  -1   1  14    19750.12    20886.54    367.06 o 
   0   1  14        2.82       14.10     18.87 o 
   1   1  14       32.81       47.33     17.17 o 
   2   1  14     1743.64     1649.06     79.92 o 
   3   1  14    18265.26    19770.82    262.48 o 
   4   1  14      714.13      686.46     53.19 o 
   5   1  14     2359.63     2294.05     65.92 o 
   6   1  14      230.78      313.03     55.23 o 
   7   1  14     5978.39     6611.63    147.52 o 
   8   1  14      219.01      279.86     28.17 o 
 -14   2  14      577.53      625.89    103.93 o 
 -13   2  14      662.40      686.11     31.91 o 
 -12   2  14     3879.67     3983.82    184.28 o 
 -11   2  14      146.40      159.52     37.32 o 
 -10   2  14     3658.16     3487.51     89.87 o 
  -9   2  14      103.29      121.24     60.09 o 
  -8   2  14      619.97      661.63    110.50 o 
  -7   2  14      218.02      194.94     36.29 o 
  -6   2  14     6234.22     6044.66    179.86 o 
  -5   2  14      118.91      160.52     58.57 o 
  -4   2  14     1836.86     1762.63    138.42 o 
  -3   2  14      560.46      482.53     66.46 o 
  -2   2  14    11427.07    11839.00    226.97 o 
  -1   2  14      179.16      111.75     33.83 o 
   0   2  14     6964.92     7040.09    115.30 o 
   1   2  14      500.24      414.13     54.93 o 
   2   2  14     2762.74     2721.17    386.56 o 
   3   2  14     2022.72     2091.42     80.09 o 
   4   2  14     9426.69    11110.92    447.83 o 
   5   2  14       27.94       78.53     77.22 o 
   6   2  14      266.84      334.69     43.65 o 
   7   2  14     1120.78     1208.41     38.29 o 
   8   2  14     9535.62    11217.10    527.26 o 
 -14   3  14      176.50      267.29    122.03 o 
 -13   3  14      570.67      666.55     53.00 o 
 -12   3  14     2036.24     2042.68     83.45 o 
 -11   3  14     3304.39     3174.40    100.42 o 
 -10   3  14       87.46      115.71     18.69 o 
  -9   3  14      170.03      190.58     18.41 o 
  -8   3  14     4692.74     4530.85     99.42 o 
  -7   3  14     4713.83     4488.59     97.94 o 
  -6   3  14      132.91      203.60     28.94 o 
  -5   3  14     4447.85     3980.28    154.16 o 
  -4   3  14     5705.20     5495.26    114.78 o 
  -3   3  14     3225.63     3286.71    106.12 o 
  -2   3  14      439.25      356.14     31.02 o 
  -1   3  14     7529.08     7580.98    152.58 o 
   0   3  14     2572.14     2256.17     78.57 o 
   1   3  14      588.84      666.10    141.04 o 
   2   3  14     2037.18     2105.57     77.04 o 
   3   3  14     8089.75     8533.82    511.78 o 
   4   3  14     1439.66     1532.68    193.84 o 
   5   3  14     3242.80     3174.15     80.88 o 
   6   3  14      954.02      862.86     99.29 o 
   7   3  14     2743.21     2727.58    206.39 o 
   8   3  14       14.97      114.30     32.49 o 
 -13   4  14     2825.57     3142.04    160.81 o 
 -12   4  14     2309.15     2351.44     64.61 o 
 -11   4  14      359.15      382.39     26.29 o 
 -10   4  14     4417.12     4534.26    133.61 o 
  -9   4  14     6157.53     6291.62    133.56 o 
  -8   4  14     1202.38     1060.92     54.06 o 
  -7   4  14     2319.73     2286.69     86.88 o 
  -6   4  14     9496.90     9453.86    437.26 o 
  -5   4  14     2927.03     3101.15     96.22 o 
  -4   4  14      102.86      143.30     73.44 o 
  -3   4  14     6838.26     6524.34    134.21 o 
  -2   4  14     7858.83     7269.95    208.00 o 
  -1   4  14      944.67      758.23     37.69 o 
   0   4  14     3715.75     3611.75    117.15 o 
   1   4  14     5143.18     5299.90    162.89 o 
   2   4  14     2446.98     2380.81     90.00 o 
   3   4  14      102.43      130.51     27.96 o 
   4   4  14     5095.22     5427.11    172.69 o 
   5   4  14     2080.22     2026.04     86.14 o 
   6   4  14       84.73       96.39     33.19 o 
   7   4  14      504.07      605.92     52.50 o 
 -12   5  14     2275.17     2497.86    113.95 o 
 -11   5  14     4023.31     4085.92     96.92 o 
 -10   5  14     1577.82     1645.23     50.04 o 
  -9   5  14      645.86      666.47     29.84 o 
  -8   5  14     6009.98     5598.43    105.75 o 
  -7   5  14     5646.33     5570.19    120.35 o 
  -6   5  14       90.56      125.58     23.61 o 
  -5   5  14     4587.26     4719.25    103.03 o 
  -4   5  14     7958.31     8158.76    165.02 o 
  -3   5  14     4522.34     4200.41    131.89 o 
  -2   5  14     1412.52     1104.84     49.75 o 
  -1   5  14     4859.89     5002.49    154.35 o 
   0   5  14     4716.14     4770.35    149.75 o 
   1   5  14     1971.01     1764.98     74.07 o 
   2   5  14     3871.51     4086.98    137.34 o 
   3   5  14     5581.65     5748.14    181.97 o 
   4   5  14     2506.60     2487.38    100.14 o 
   5   5  14      140.20      190.51     38.43 o 
   6   5  14     3509.36     3842.51    138.35 o 
 -11   6  14        1.40       64.71     29.65 o 
 -10   6  14     3120.04     3098.48    197.88 o 
  -9   6  14     4885.22     4827.51     88.02 o 
  -8   6  14       43.73      172.86     99.33 o 
  -7   6  14      651.18      563.01     65.00 o 
  -6   6  14     7663.17     7413.63    340.57 o 
  -5   6  14     1844.11     1712.25     65.50 o 
  -4   6  14      486.90      441.03     32.93 o 
  -3   6  14     3029.63     2801.79     96.87 o 
  -2   6  14     6572.90     6028.62    181.23 o 
  -1   6  14       35.05       -0.85     22.58 o 
   0   6  14      644.84      621.93     40.66 o 
   1   6  14     5859.39     6639.03    204.33 o 
   2   6  14     3737.29     3736.95    131.22 o 
   3   6  14      668.70      734.28     53.43 o 
   4   6  14     1370.05     1358.66     71.85 o 
   5   6  14     5021.16     5220.41    174.66 o 
  -9   7  14      140.43      173.60     46.89 o 
  -8   7  14     2881.86     2890.98    183.11 o 
  -7   7  14     1426.62     1334.58    169.24 o 
  -6   7  14      125.42      163.22     28.00 o 
  -5   7  14      653.29      538.05     35.68 o 
  -4   7  14     3526.56     3580.26    118.15 o 
  -3   7  14      431.70      262.77     35.09 o 
  -2   7  14      641.67      410.47     33.31 o 
  -1   7  14     1235.16     1149.84     55.70 o 
   1   7  14       13.82      -15.56     27.92 o 
   2   7  14     4106.06     3955.50    140.28 o 
   3   7  14     1413.33     1546.84     79.57 o 
  -7   8  14     1209.24     1118.95     54.06 o 
  -6   8  14      186.92      161.55     28.78 o 
  -5   8  14     1387.53     1416.62     60.89 o 
  -4   8  14       23.77       99.17     27.18 o 
  -3   8  14     4814.06     5306.92    168.38 o 
  -2   8  14       53.83        5.35     24.77 o 
  -1   8  14       38.35      -23.13     23.13 o 
   0   8  14      418.70      426.51     42.29 o 
 -13   0  15     9115.12     9314.55    270.20 o 
 -11   0  15       75.61      188.77     28.07 o 
  -9   0  15    15903.15    14620.32    396.29 o 
  -7   0  15     5148.33     4653.06    142.58 o 
  -5   0  15     8975.58     8187.47    230.84 o 
  -3   0  15    25935.33    25167.32    655.94 o 
  -1   0  15      884.00      621.37     34.20 o 
   1   0  15    32909.03    34577.88    631.44 o 
   3   0  15      439.97      362.74    124.96 o 
   5   0  15     9017.70    10091.01    292.36 o 
   7   0  15     2079.27     2720.81    109.50 o 
 -14   1  15     5464.26     5658.83    187.86 o 
 -13   1  15       67.44      267.73    127.13 o 
 -12   1  15     1878.83     1832.25     65.96 o 
 -11   1  15      475.03      503.89     34.10 o 
 -10   1  15     3399.18     3294.73     93.21 o 
  -9   1  15       19.26      109.59     23.35 o 
  -8   1  15     6992.83     6552.57    136.00 o 
  -7   1  15     1731.70     1618.72     44.68 o 
  -6   1  15      493.70      482.27     21.29 o 
  -5   1  15      247.92      229.83     16.46 o 
  -4   1  15    16680.23    15873.79    328.10 o 
  -3   1  15      713.54      646.29     66.15 o 
  -2   1  15     6526.98     6438.67    131.57 o 
  -1   1  15       15.74       39.03     26.10 o 
   0   1  15    12478.57    13089.23    281.87 o 
   1   1  15       80.87      125.71     29.67 o 
   2   1  15    15747.90    16674.62    262.07 o 
   3   1  15      122.61      259.51     53.80 o 
   4   1  15     3878.06     4002.74    330.20 o 
   5   1  15      789.31      694.13     97.70 o 
   6   1  15    11649.83    12747.74    256.83 o 
   7   1  15       64.32      170.23     53.67 o 
 -14   2  15     1056.71     1142.41     63.55 o 
 -13   2  15     6792.48     7269.62    155.21 o 
 -12   2  15      539.39      529.33     39.25 o 
 -11   2  15      291.88      225.01     31.02 o 
 -10   2  15     4713.71     4530.78    207.11 o 
  -9   2  15    12578.34    12463.39    656.85 o 
  -8   2  15     1122.48     1026.29     76.80 o 
  -7   2  15     6462.67     6487.05    225.81 o 
  -6   2  15     7210.89     6796.61    329.96 o 
  -5   2  15     7855.58     7417.48    149.85 o 
  -4   2  15      108.73      115.59     15.14 o 
  -3   2  15    10552.77    10643.51    207.37 o 
  -2   2  15     1552.18     1575.28     60.56 o 
  -1   2  15     1628.98     1519.26     89.71 o 
   0   2  15       87.45       19.26     48.38 o 
   1   2  15     9015.49     9604.99    203.77 o 
   2   2  15     1372.12     1154.85    259.76 o 
   3   2  15        7.27        2.62    101.75 o 
   4   2  15      290.71      270.75    102.83 o 
   5   2  15     5555.89     6160.06    500.46 o 
   6   2  15       35.56      177.95     35.87 o 
   7   2  15     1896.50     2053.27    171.34 o 
 -13   3  15        2.24      -54.42    222.56 o 
 -12   3  15     2815.79     2757.14    211.46 o 
 -11   3  15     3079.52     3244.46    117.11 o 
 -10   3  15     2759.59     2742.68     69.21 o 
  -9   3  15      771.77      603.47     51.80 o 
  -8   3  15     8314.02     8562.31    264.16 o 
  -7   3  15     1601.17     1569.82     44.91 o 
  -6   3  15      539.62      412.40     41.20 o 
  -5   3  15     3244.79     2918.01    100.25 o 
  -4   3  15    14036.76    14623.24    297.00 o 
  -3   3  15      520.80      495.59     38.62 o 
  -2   3  15      817.62      759.66    134.50 o 
  -1   3  15     3130.85     2614.45    155.54 o 
   0   3  15     8711.21     9243.67    263.33 o 
   1   3  15       11.54       -1.52     17.90 o 
   2   3  15     4962.91     5368.76    917.95 o 
   3   3  15     2855.38     3191.33    110.94 o 
   4   3  15     3325.14     3517.55     85.22 o 
   5   3  15      346.93      411.82     27.81 o 
   6   3  15     3882.53     4093.56    114.69 o 
   7   3  15     1273.61     1273.88    130.36 o 
 -13   4  15     4289.04     4685.28    162.50 o 
 -12   4  15     1022.08     1111.93     41.28 o 
 -11   4  15       60.83       76.10     41.62 o 
 -10   4  15     2869.73     2636.90    130.08 o 
  -9   4  15     7110.43     7163.35    150.26 o 
  -8   4  15      443.79      429.86     23.86 o 
  -7   4  15     1147.83     1052.49     35.23 o 
  -6   4  15     5290.51     5040.83    109.42 o 
  -5   4  15     4444.49     4257.31    163.07 o 
  -4   4  15        1.02       77.55     16.30 o 
  -3   4  15     5945.32     5943.28    272.39 o 
  -1   4  15      778.65      604.77     37.06 o 
   0   4  15     1214.10      887.70     46.00 o 
   1   4  15     6302.29     6382.91    191.78 o 
   2   4  15     1136.21      868.92     48.45 o 
   3   4  15       56.02      106.79     33.83 o 
   4   4  15     2524.07     2652.19    262.73 o 
   5   4  15     2855.02     2983.55    109.94 o 
   6   4  15        6.76      236.25     94.98 o 
 -12   5  15     1521.47     1514.98     64.61 o 
 -11   5  15     2013.61     2089.43    113.14 o 
 -10   5  15      689.41      737.57     34.01 o 
  -9   5  15      234.37      302.26     46.32 o 
  -8   5  15     2969.81     2853.25    238.97 o 
  -7   5  15     1808.17     1861.99     53.19 o 
  -6   5  15       81.62      164.61     40.68 o 
  -5   5  15     1851.53     1610.41    114.81 o 
  -4   5  15     6042.96     5808.51    173.29 o 
  -3   5  15     1162.34     1033.89     46.86 o 
  -2   5  15      125.66       85.18     23.35 o 
  -1   5  15     4245.08     4172.82    133.89 o 
   0   5  15     3229.57     2984.59    104.26 o 
   1   5  15      291.34      288.17     35.24 o 
   2   5  15     2042.95     2224.31     90.04 o 
   3   5  15     5375.36     6256.85    196.86 o 
   4   5  15      473.91      513.03     49.53 o 
   5   5  15      871.04      994.86     63.90 o 
 -10   6  15     3385.75     3697.87     91.05 o 
  -9   6  15     1217.69     1202.01     43.49 o 
  -8   6  15      728.75      730.72     36.29 o 
  -7   6  15      559.76      627.22    110.07 o 
  -6   6  15     4347.58     5049.87    154.87 o 
  -5   6  15      907.23      846.90     41.73 o 
  -4   6  15       10.19       90.15     31.19 o 
  -3   6  15     1549.59     1492.37     61.38 o 
  -2   6  15     4764.72     5208.30    162.52 o 
  -1   6  15        6.91      -15.85     15.85 o 
   0   6  15     1656.51     1443.17     64.87 o 
   1   6  15     2129.46     2211.80     87.44 o 
   2   6  15     2332.27     2276.74     94.38 o 
   3   6  15      615.22      653.90     51.98 o 
   4   6  15     2573.64     2720.85    109.87 o 
  -8   7  15      561.20      671.27     50.85 o 
  -7   7  15     3604.37     3213.70    423.34 o 
  -6   7  15       79.63      134.34     28.92 o 
  -5   7  15     5279.54     5338.03    164.00 o 
  -4   7  15     1314.05     1322.72     59.78 o 
  -3   7  15     2500.55     2248.48     84.03 o 
  -2   7  15      349.78      215.69     33.01 o 
  -1   7  15     5776.91     6431.55    196.97 o 
   0   7  15      985.36      733.24     46.97 o 
   1   7  15      432.57      417.16     42.85 o 
 -14   0  16     1790.30     1851.67     80.94 o 
 -12   0  16     2674.89     2573.67     94.98 o 
 -10   0  16    10286.28    10300.13    291.73 o 
  -8   0  16     2229.12     2057.56     77.56 o 
  -6   0  16    19840.78    18996.42    505.30 o 
  -4   0  16       13.32       32.38     20.90 o 
  -2   0  16    19495.14    19606.03    519.56 o 
   0   0  16     3425.80     3563.07    115.33 o 
   2   0  16    12499.03    12977.24    251.73 o 
   4   0  16     5389.20     5766.59    181.45 o 
   6   0  16     1639.07     1657.37     78.46 o 
 -13   1  16      489.45      490.81     43.52 o 
 -12   1  16        2.28       85.95     20.15 o 
 -11   1  16    10777.87    10677.17    324.78 o 
 -10   1  16      492.02      335.99     82.84 o 
  -9   1  16      391.48      386.27     22.53 o 
  -8   1  16      299.95      289.95     31.97 o 
  -7   1  16    14315.74    13614.49    376.87 o 
  -6   1  16      800.46      752.56     42.90 o 
  -5   1  16     6984.63     7044.40    144.26 o 
  -4   1  16        5.24       -8.43     17.23 o 
  -3   1  16    10059.69     9808.99    242.77 o 
  -2   1  16      430.34      328.50     28.35 o 
  -1   1  16     9856.96    10287.84    214.48 o 
   0   1  16       24.45       52.55     25.27 o 
   1   1  16      298.54      268.85     16.79 o 
   2   1  16      455.40      473.31    112.41 o 
   3   1  16     8514.39     9094.43    380.81 o 
   4   1  16       62.49       95.41     55.18 o 
   5   1  16      725.12      894.29     38.91 o 
   6   1  16      433.88      516.42     32.56 o 
 -13   2  16      857.64      895.87     47.40 o 
 -12   2  16     4942.21     4980.37    113.20 o 
 -11   2  16      180.60      135.61     20.53 o 
 -10   2  16     6553.21     6612.48    216.58 o 
  -9   2  16     1035.06      849.22     64.42 o 
  -8   2  16     1452.03     1359.36     46.71 o 
  -7   2  16      135.60      185.85     30.32 o 
  -6   2  16    13724.49    13539.24    261.04 o 
  -5   2  16      462.57      400.20     52.35 o 
  -4   2  16       41.54        0.36     13.84 o 
  -3   2  16      548.59      538.12     26.86 o 
  -2   2  16     9392.47     9074.59    448.08 o 
  -1   2  16        2.03      104.44     20.55 o 
   0   2  16     2789.48     2606.17     71.51 o 
   1   2  16     2110.65     1903.36     74.00 o 
   2   2  16     2975.40     3027.00    388.42 o 
   3   2  16      227.03      266.61     59.09 o 
   4   2  16     4070.44     4383.14    598.22 o 
   5   2  16      669.18      630.00     70.94 o 
   6   2  16      314.98      230.25    154.52 o 
 -13   3  16      212.45      254.06     57.22 o 
 -12   3  16      530.92      576.24     44.17 o 
 -11   3  16     6217.60     6630.52    143.01 o 
 -10   3  16     2078.99     1966.26     81.87 o 
  -9   3  16       12.78       14.50     18.23 o 
  -8   3  16     1221.64     1114.56     49.61 o 
  -7   3  16     4535.88     4305.16    234.90 o 
  -6   3  16      383.62      357.47     27.36 o 
  -5   3  16     1532.08     1514.04     72.53 o 
  -4   3  16     2403.68     2407.36     70.10 o 
  -3   3  16     1689.04     1550.77     81.57 o 
  -2   3  16      115.13      165.39     19.43 o 
  -1   3  16     6095.28     6264.35    186.02 o 
   0   3  16     1427.18     1394.34     58.63 o 
   1   3  16      240.57      116.59     25.14 o 
   2   3  16      896.84      603.36     39.51 o 
   3   3  16     7131.51     7498.67    222.82 o 
   4   3  16      529.20      636.10    165.82 o 
   5   3  16     2304.21     2571.00    237.65 o 
 -12   4  16     2838.95     2840.45    212.11 o 
 -11   4  16       10.28       51.52     69.04 o 
 -10   4  16     3097.14     2937.31     75.69 o 
  -9   4  16     3272.11     3428.62     83.05 o 
  -8   4  16     1136.90     1123.70    133.39 o 
  -7   4  16     1315.58     1092.81     46.75 o 
  -6   4  16     3559.58     3903.29    354.76 o 
  -5   4  16     4168.67     4049.65    162.28 o 
  -4   4  16       14.06       62.33     17.13 o 
  -3   4  16     3541.99     3477.63    114.25 o 
  -2   4  16     2278.95     2018.91     76.04 o 
  -1   4  16     2056.32     1565.03     62.49 o 
   0   4  16     2430.39     2045.23     77.30 o 
   1   4  16     4113.97     3646.32    121.49 o 
   2   4  16     1018.95      878.79     48.79 o 
   3   4  16      461.69      510.50     46.15 o 
   4   4  16     3920.55     4392.70    149.23 o 
   5   4  16     2252.46     2162.65     63.54 o 
 -11   5  16     3230.60     3221.59     82.89 o 
 -10   5  16     2003.51     1942.95    158.23 o 
  -9   5  16      353.08      437.47    100.14 o 
  -8   5  16     3478.47     3416.30     83.61 o 
  -7   5  16     4232.57     4439.72    101.67 o 
  -6   5  16      165.53      255.39     80.68 o 
  -5   5  16     3548.10     3251.18    108.68 o 
  -4   5  16     6120.44     5986.84    179.89 o 
  -3   5  16     1398.29     1351.87     58.07 o 
  -2   5  16       74.94       56.88     26.07 o 
  -1   5  16     3037.39     2999.51    105.93 o 
   0   5  16     4365.35     4373.80    140.65 o 
   1   5  16       49.50        2.60     25.62 o 
   2   5  16      668.18      427.00     38.58 o 
   3   5  16     3188.77     3517.88    126.80 o 
   4   5  16     1975.87     1860.36     85.03 o 
  -9   6  16     4364.76     4377.61    104.44 o 
  -8   6  16      545.84      595.84     32.33 o 
  -7   6  16     1191.35     1186.45     54.06 o 
  -6   6  16     4061.61     4289.45    137.31 o 
  -5   6  16     2350.62     2035.50     76.97 o 
  -4   6  16       54.85      132.48     31.93 o 
  -3   6  16     3574.98     3532.07    118.41 o 
  -2   6  16     2662.02     2745.65     98.80 o 
  -1   6  16      585.02      296.45     32.08 o 
   0   6  16      170.57       42.77     32.45 o 
   1   6  16     4142.30     4002.54    136.60 o 
   2   6  16     1271.69     1152.63     61.75 o 
  -6   7  16       11.77       91.08     31.45 o 
  -5   7  16      542.35      599.80     40.25 o 
  -4   7  16     4358.01     4525.63    145.29 o 
  -3   7  16      449.06      417.86     36.80 o 
  -2   7  16      817.41      524.05     42.33 o 
  -1   7  16     1257.61      871.00     50.16 o 
 -13   0  17     2872.10     2912.85    108.87 o 
 -11   0  17        2.20      -17.23     17.23 o 
  -9   0  17     2939.05     2915.63    102.00 o 
  -7   0  17     3738.29     3524.27    116.44 o 
  -5   0  17     1902.80     1671.04     66.69 o 
  -3   0  17     8424.75     7996.54    229.39 o 
  -1   0  17     1134.47     1210.44     53.84 o 
   1   0  17    10822.45    11423.90    317.72 o 
   3   0  17      117.36       53.88     30.71 o 
   5   0  17     5724.17     6665.36    209.67 o 
 -13   1  17       25.95      108.81     81.04 o 
 -12   1  17     1334.38     1379.03     45.99 o 
 -11   1  17     1176.01     1221.95     40.96 o 
 -10   1  17     3392.20     3062.96     75.97 o 
  -9   1  17       72.33       84.32     52.26 o 
  -8   1  17     6269.16     5696.89    122.46 o 
  -7   1  17     1587.54     1470.17    128.45 o 
  -6   1  17      208.64      290.58     69.77 o 
  -5   1  17      286.80      244.10    112.37 o 
  -4   1  17    11697.57    11451.74    224.35 o 
  -3   1  17      261.30      233.40     21.78 o 
  -2   1  17      832.07      699.52     28.00 o 
  -1   1  17      163.89      205.68     34.18 o 
   0   1  17     7848.19     8106.04    232.29 o 
   1   1  17      166.81      186.24     57.27 o 
   2   1  17     4939.30     5541.91    214.31 o 
   3   1  17      136.19      178.54     68.60 o 
   4   1  17     2302.86     2323.24    191.20 o 
   5   1  17       75.81      112.56     23.00 o 
 -12   2  17     1265.72     1180.97    138.03 o 
 -11   2  17        2.09       21.47     20.98 o 
 -10   2  17       44.55      117.53     20.30 o 
  -9   2  17    10066.44    10046.61    201.85 o 
  -8   2  17     1712.66     1635.11     47.44 o 
  -7   2  17     1562.27     1433.51     43.56 o 
  -6   2  17      889.45      800.61     30.68 o 
  -5   2  17     7932.63     7565.90    155.07 o 
  -4   2  17      149.61      167.86     18.93 o 
  -3   2  17     4992.25     5520.45    167.83 o 
  -2   2  17      526.09      524.54     24.41 o 
  -1   2  17     1157.17     1157.06    109.29 o 
   0   2  17       39.55       66.98     26.81 o 
   1   2  17     7085.73     7551.47    221.52 o 
   2   2  17      408.29      242.72     30.19 o 
   3   2  17       91.14       41.07     32.79 o 
   4   2  17       97.04      154.43    133.50 o 
   5   2  17     3619.50     3836.44    410.60 o 
 -12   3  17     1763.99     1974.33     88.93 o 
 -11   3  17      847.93      886.08     38.04 o 
 -10   3  17     5661.81     5838.15    127.91 o 
  -9   3  17       91.31      177.00     43.68 o 
  -8   3  17     4163.38     4263.88    155.07 o 
  -7   3  17     1011.37     1005.79    115.38 o 
  -6   3  17      801.79      625.09     83.51 o 
  -5   3  17      811.64      824.93     63.07 o 
  -4   3  17     8218.46     8318.82    278.59 o 
  -3   3  17     1309.26     1236.43     39.09 o 
  -2   3  17       82.82       51.80     24.88 o 
  -1   3  17     1280.80     1117.13     51.17 o 
   0   3  17     4605.27     4481.00    143.54 o 
   1   3  17      136.82       21.16     24.51 o 
   2   3  17     1013.41      670.68     42.03 o 
   3   3  17     1279.45     1045.28     52.98 o 
   4   3  17     1232.73     1090.47     57.14 o 
 -11   4  17       61.49      180.83     69.60 o 
 -10   4  17     1145.58     1174.68     76.04 o 
  -9   4  17     3925.19     3945.26    217.92 o 
  -8   4  17       21.80      160.52     33.12 o 
  -7   4  17     1027.72     1070.31     40.66 o 
  -6   4  17     2080.75     2131.22     68.95 o 
  -5   4  17     2964.45     3030.00    108.42 o 
  -4   4  17       62.86      146.00     27.07 o 
  -2   4  17     2072.37     2126.73     80.68 o 
  -1   4  17      646.19      497.80     38.10 o 
   0   4  17     1798.38     1296.54     61.52 o 
   1   4  17     2767.86     2782.52    100.36 o 
   2   4  17     1813.41     1475.96     67.24 o 
   3   4  17        1.00      -26.33     26.33 o 
  -9   5  17      279.78      319.12     51.07 o 
  -8   5  17     1898.56     1853.12     83.17 o 
  -7   5  17     1906.10     2005.91     57.16 o 
  -6   5  17       15.60      145.87     26.01 o 
  -5   5  17     1543.73     1632.20     66.28 o 
  -4   5  17     3735.20     3569.01    118.96 o 
  -3   5  17     1084.72      898.10     48.38 o 
  -2   5  17      985.99      737.92     44.11 o 
  -1   5  17     4239.51     4394.82    143.10 o 
   0   5  17     2292.47     2033.13     81.50 o 
   1   5  17        5.01      -18.79     18.79 o 
   2   5  17     2972.59     2138.54     86.03 o 
  -7   6  17     1294.60     1327.88     60.74 o 
  -6   6  17     5437.48     5409.84    167.90 o 
  -5   6  17      582.93      560.40     40.77 o 
  -4   6  17       84.09       47.45     24.88 o 
  -3   6  17     2464.61     2447.28     91.27 o 
  -2   6  17     5169.09     5118.41    163.85 o 
  -1   6  17      128.63      -23.84     23.84 o 
 -12   0  18     5221.95     4840.90    156.80 o 
 -10   0  18     3397.46     3117.84    110.02 o 
  -8   0  18     3434.58     3663.40    123.79 o 
  -6   0  18     7471.74     7383.38    216.88 o 
  -4   0  18      361.95      300.34     31.56 o 
  -2   0  18     5175.25     5475.30    167.27 o 
   0   0  18      637.32      480.02     40.32 o 
   4   0  18     1529.52     1717.52     79.20 o 
 -12   1  18      107.26       48.28    103.44 o 
 -11   1  18     6653.36     6527.97    141.04 o 
 -10   1  18        2.01      155.39     61.21 o 
  -9   1  18        9.16      141.05     75.11 o 
  -8   1  18      164.10      199.83     46.08 o 
  -7   1  18     7470.86     7135.47    244.48 o 
  -6   1  18       89.18      160.07     31.39 o 
  -5   1  18     2350.19     2122.49     56.42 o 
  -4   1  18      238.71      213.76     61.60 o 
  -3   1  18     4449.72     4323.96     97.47 o 
  -2   1  18       97.68       91.97     32.73 o 
  -1   1  18     6479.96     6636.88    257.20 o 
   0   1  18      351.30      354.92     26.84 o 
   1   1  18      404.56      343.75     33.75 o 
   2   1  18      424.53      311.00     37.80 o 
   3   1  18     5536.28     5912.66    182.61 o 
 -11   2  18       43.76      199.64     72.89 o 
 -10   2  18     2800.45     2633.74    100.07 o 
  -9   2  18      135.76      200.70     36.85 o 
  -8   2  18      808.98      669.87     35.33 o 
  -7   2  18      219.97      189.84     20.71 o 
  -6   2  18     6174.44     6238.31    133.24 o 
  -5   2  18      644.64      645.93    110.96 o 
  -4   2  18        7.98        2.14     79.25 o 
  -3   2  18      729.70      640.70     28.63 o 
  -2   2  18     7131.40     7374.46    282.60 o 
  -1   2  18      305.63      352.85     32.90 o 
   0   2  18     1326.81     1175.54     55.51 o 
   1   2  18     1700.79     1472.43     65.39 o 
   2   2  18     4346.16     3703.79    124.53 o 
   3   2  18       72.76       46.75     31.86 o 
 -10   3  18      448.96      646.41    100.18 o 
  -9   3  18      377.25      397.44     25.31 o 
  -8   3  18     1008.56      855.38    154.00 o 
  -7   3  18     4077.35     3857.90    101.96 o 
  -6   3  18      252.16      235.71     21.17 o 
  -5   3  18     3654.30     3514.54     84.55 o 
  -4   3  18     2053.69     1842.47    121.60 o 
  -3   3  18     2089.34     1874.14     73.29 o 
  -2   3  18       12.37       91.71     33.38 o 
  -1   3  18     5573.45     5264.11    165.12 o 
   0   3  18     1724.79     1421.56     65.09 o 
   1   3  18       63.05       81.87     33.45 o 
   2   3  18      524.39      229.72     33.75 o 
  -9   4  18     2918.25     3056.12     99.94 o 
  -8   4  18     1093.45     1107.15     39.33 o 
  -7   4  18      126.43      225.42     90.30 o 
  -6   4  18     3703.09     3626.94     87.53 o 
  -5   4  18     2585.90     3015.70    108.49 o 
  -4   4  18       64.34      131.96     28.33 o 
  -2   4  18     3009.94     2919.68    102.92 o 
  -1   4  18      696.71      582.24     40.06 o 
   0   4  18      978.61      627.01     40.84 o 
  -7   5  18     3225.43     3181.07    192.89 o 
  -6   5  18      355.27      304.76     32.90 o 
  -5   5  18      736.58      725.11     44.96 o 
  -4   5  18     4344.76     4594.10    147.55 o 
  -3   5  18     1442.27     1530.91     65.79 o 
  -2   5  18       30.62      132.89     32.71 o 
  -1   5  18     1541.21     1264.91     61.23 o 
  -7   0  19     2152.98     2082.07     82.69 o 
  -5   0  19     6008.97     5573.48    172.91 o 
  -3   0  19     3981.49     4033.32    131.92 o 
  -1   0  19     3281.36     3494.01    118.85 o 
   1   0  19     7027.62     7303.10    216.06 o 
 -10   1  19     3381.45     2998.15     76.95 o 
  -9   1  19      554.22      569.43     28.96 o 
  -8   1  19     4703.11     4494.85    145.88 o 
  -7   1  19      596.62      589.35     42.27 o 
  -6   1  19      714.92      684.19     31.28 o 
  -5   1  19      251.25      213.68     30.78 o 
  -4   1  19     6959.95     6757.62    308.35 o 
  -3   1  19       37.63      115.14     36.68 o 
  -2   1  19        6.36       46.71     18.33 o 
  -1   1  19       37.80      147.78     21.40 o 
   0   1  19     5762.70     5455.89    169.80 o 
   1   1  19        0.36        9.13     33.16 o 
   2   1  19     1424.33     1138.67     57.74 o 
 -10   2  19       36.32      116.22     23.11 o 
  -9   2  19     5609.29     5409.35    172.56 o 
  -8   2  19      686.60      626.05     29.84 o 
  -7   2  19      187.99      214.81     25.78 o 
  -6   2  19      328.29      358.67     97.61 o 
  -5   2  19     5550.46     5701.50    124.48 o 
  -4   2  19      146.65      148.26     50.68 o 
  -3   2  19     1387.97     1346.23    113.14 o 
  -2   2  19       87.78      248.59     36.54 o 
  -1   2  19     1493.68     1342.10     61.56 o 
   0   2  19        1.33      207.15     39.99 o 
   1   2  19     3148.98     3063.45    108.75 o 
  -9   3  19        0.96       75.08     24.10 o 
  -8   3  19     1831.65     1720.09     76.60 o 
  -7   3  19     1158.68     1241.83    108.22 o 
  -6   3  19     2168.02     2057.43     79.87 o 
  -5   3  19      716.67      589.11     89.30 o 
  -4   3  19     3480.12     3367.86     82.47 o 
  -3   3  19      888.01      771.23     45.48 o 
  -2   3  19        1.89       63.20     30.34 o 
  -1   3  19     1477.04     1130.16     55.73 o 
   0   3  19     1300.76     1054.72     56.88 o 
  -7   4  19      137.36      177.63     98.52 o 
  -6   4  19     3503.39     3374.41     84.11 o 
  -5   4  19     3107.32     2866.03    102.59 o 
  -4   4  19       70.10      128.80     30.48 o 
  -3   4  19     1102.33      929.51     50.50 o 
  -8   0  20     2508.88     2399.71     94.50 o 
  -6   0  20     1811.58     1891.03     77.01 o 
  -4   0  20      331.44      416.41     38.65 o 
  -2   0  20     2726.59     2499.07     94.01 o 
  -8   1  20      565.89      461.17     93.96 o 
  -7   1  20     3834.29     3675.99    168.35 o 
  -6   1  20       13.03      177.19     55.55 o 
  -5   1  20      929.75      891.00     36.16 o 
  -4   1  20      543.10      270.97     26.01 o 
  -3   1  20     2276.21     1960.83     85.42 o 
  -2   1  20        4.17      102.12     26.87 o 
  -1   1  20     3757.20     3819.49    130.03 o 
  -7   2  20      296.10      274.31    104.56 o 
  -6   2  20     5222.74     5048.30    114.48 o 
  -5   2  20     1066.84      995.66     46.28 o 
  -4   2  20      135.84      114.92     38.73 o 
  -3   2  20      378.03      312.29     60.45 o 
  -2   2  20     7078.54     7414.79    222.15 o 
                                                 
